# Supplementary material for: Brettanomyces bruxellensis population survey reveals a diploid-triploid complex structured according to substrate of isolation and geographical distribution
Source: Sci Rep. 2018 Mar 7;8:4136. doi: 10.1038/s41598-018-22580-7 (PMC5841430; doi:10.1038/s41598-018-22580-7)
Supplement: Supplementary file 2 — Supplementary Table S1 [file 41598_2018_22580_MOESM2_ESM.xlsx]

## Sheet: Sheet1
Supplementary Table S1. B. bruxellensis isolates used in this study. 1488 B. bruxellensis isolates are listed with their code names, country, substrate of isolation and culture collection.
Isolate code name	Country	Substrate	Collection/Laboratory
10AB1	France	Wine	Bordeaux, France
10AB2	France	Wine	ISVV, Bordeaux, France
10AB3	France	Wine	ISVV, Bordeaux, France
10AB4	France	Wine	ISVV, Bordeaux, France
10AB9	France	Wine	ISVV, Bordeaux, France
12ES26B1	France	Wine	ISVV, Bordeaux, France
12ES26B2	France	Wine	ISVV, Bordeaux, France
12ES26B3	France	Wine	ISVV, Bordeaux, France
12ES26B4	France	Wine	ISVV, Bordeaux, France
12ES26B5	France	Wine	ISVV, Bordeaux, France
12ES26B6	France	Wine	ISVV, Bordeaux, France
12ES26B7	France	Wine	ISVV, Bordeaux, France
12ES26B8	France	Wine	ISVV, Bordeaux, France
12ES26B9	France	Wine	ISVV, Bordeaux, France
12ES26B10	France	Wine	ISVV, Bordeaux, France
12bG3B1	France	Wine	ISVV, Bordeaux, France
12bG3B2	France	Wine	ISVV, Bordeaux, France
12bG3B3	France	Wine	ISVV, Bordeaux, France
12bG3B4	France	Wine	ISVV, Bordeaux, France
12bG3B5	France	Wine	ISVV, Bordeaux, France
12bG3B6	France	Wine	ISVV, Bordeaux, France
12bG3B7	France	Wine	ISVV, Bordeaux, France
12bG3B8	France	Wine	ISVV, Bordeaux, France
12bG3B9	France	Wine	ISVV, Bordeaux, France
12bG3B10	France	Wine	ISVV, Bordeaux, France
12LO1C1	France	Wine	ISVV, Bordeaux, France
12LO1C2	France	Wine	ISVV, Bordeaux, France
12LD1C1	France	Wine	ISVV, Bordeaux, France
12LD1C10	France	Wine	ISVV, Bordeaux, France
12LD1C11	France	Wine	ISVV, Bordeaux, France
12LD1C12	France	Wine	ISVV, Bordeaux, France
12LD1C13	France	Wine	ISVV, Bordeaux, France
12LD1C14	France	Wine	ISVV, Bordeaux, France
12LD1C15	France	Wine	ISVV, Bordeaux, France
12LD1C16	France	Wine	ISVV, Bordeaux, France
12LD1C2	France	Wine	ISVV, Bordeaux, France
12LD1C3	France	Wine	ISVV, Bordeaux, France
12LD1C4	France	Wine	ISVV, Bordeaux, France
12LD1C5	France	Wine	ISVV, Bordeaux, France
12LD1C6	France	Wine	ISVV, Bordeaux, France
12LD1C7	France	Wine	ISVV, Bordeaux, France
12LD1C8	France	Wine	ISVV, Bordeaux, France
12LD1C9	France	Wine	ISVV, Bordeaux, France
12LN1C1	France	Wine	ISVV, Bordeaux, France
12LN1C10	France	Wine	ISVV, Bordeaux, France
12LN1C2	France	Wine	ISVV, Bordeaux, France
12LN1C3	France	Wine	ISVV, Bordeaux, France
12LN1C4	France	Wine	ISVV, Bordeaux, France
12LN1C5	France	Wine	ISVV, Bordeaux, France
12LN1C6	France	Wine	ISVV, Bordeaux, France
12LN1C7	France	Wine	ISVV, Bordeaux, France
12LN1C8	France	Wine	ISVV, Bordeaux, France
12LN1C9	France	Wine	ISVV, Bordeaux, France
12LO2C1	France	Wine	ISVV, Bordeaux, France
12LO2C2	France	Wine	ISVV, Bordeaux, France
12LD2C1	France	Wine	ISVV, Bordeaux, France
12LD2C2	France	Wine	ISVV, Bordeaux, France
12LD2C3	France	Wine	ISVV, Bordeaux, France
12LN2C1	France	Wine	ISVV, Bordeaux, France
12LN2C10	France	Wine	ISVV, Bordeaux, France
12LN2C11	France	Wine	ISVV, Bordeaux, France
12LN2C12	France	Wine	ISVV, Bordeaux, France
12LN2C13	France	Wine	ISVV, Bordeaux, France
12LN2C14	France	Wine	ISVV, Bordeaux, France
12LN2C2	France	Wine	ISVV, Bordeaux, France
12LN2C3	France	Wine	ISVV, Bordeaux, France
12LN2C4	France	Wine	ISVV, Bordeaux, France
12LN2C5	France	Wine	ISVV, Bordeaux, France
12LN2C6	France	Wine	ISVV, Bordeaux, France
12LN2C7	France	Wine	ISVV, Bordeaux, France
12LN2C8	France	Wine	ISVV, Bordeaux, France
12LN2C9	France	Wine	ISVV, Bordeaux, France
12AL1	France	Wine	ISVV, Bordeaux, France
13EG40/41B1	France	Wine	ISVV, Bordeaux, France
13EG40/41B2	France	Wine	ISVV, Bordeaux, France
13EG40/41B3	France	Wine	ISVV, Bordeaux, France
13EG40/41B4	France	Wine	ISVV, Bordeaux, France
13EG40/41B5	France	Wine	ISVV, Bordeaux, France
13EG40/41B6	France	Wine	ISVV, Bordeaux, France
13EG40/41B7	France	Wine	ISVV, Bordeaux, France
13EG40/41B8	France	Wine	ISVV, Bordeaux, France
13EG40/41B9	France	Wine	ISVV, Bordeaux, France
13EG40/41B10	France	Wine	ISVV, Bordeaux, France
13EG55B1	France	Wine	ISVV, Bordeaux, France
13EG55B2	France	Wine	ISVV, Bordeaux, France
13EG55B3	France	Wine	ISVV, Bordeaux, France
13EG55B6	France	Wine	ISVV, Bordeaux, France
13EG55B7	France	Wine	ISVV, Bordeaux, France
13EN14C1	France	Wine	ISVV, Bordeaux, France
13EN14C10	France	Wine	ISVV, Bordeaux, France
13EN14C2	France	Wine	ISVV, Bordeaux, France
13EN14C5	France	Wine	ISVV, Bordeaux, France
13EN14C6	France	Wine	ISVV, Bordeaux, France
13EN14C7	France	Wine	ISVV, Bordeaux, France
13EN14C8	France	Wine	ISVV, Bordeaux, France
13EN14C9	France	Wine	ISVV, Bordeaux, France
13ED1C1	France	Wine	ISVV, Bordeaux, France
13ED1C10	France	Wine	ISVV, Bordeaux, France
13ED1C11	France	Wine	ISVV, Bordeaux, France
13ED1C12	France	Wine	ISVV, Bordeaux, France
13ED1C13	France	Wine	ISVV, Bordeaux, France
13ED1C14	France	Wine	ISVV, Bordeaux, France
13ED1C15	France	Wine	ISVV, Bordeaux, France
13ED1C2	France	Wine	ISVV, Bordeaux, France
13ED1C3	France	Wine	ISVV, Bordeaux, France
13ED1C4	France	Wine	ISVV, Bordeaux, France
13ED1C5	France	Wine	ISVV, Bordeaux, France
13ED1C6	France	Wine	ISVV, Bordeaux, France
13ED1C7	France	Wine	ISVV, Bordeaux, France
13ED1C8	France	Wine	ISVV, Bordeaux, France
13ED1C9	France	Wine	ISVV, Bordeaux, France
13EN1C1	France	Wine	ISVV, Bordeaux, France
13EN1C10	France	Wine	ISVV, Bordeaux, France
13EN1C2	France	Wine	ISVV, Bordeaux, France
13EN1C3	France	Wine	ISVV, Bordeaux, France
13EN1C4	France	Wine	ISVV, Bordeaux, France
13EN1C5	France	Wine	ISVV, Bordeaux, France
13EN1C6	France	Wine	ISVV, Bordeaux, France
13EN1C7	France	Wine	ISVV, Bordeaux, France
13EN1C8	France	Wine	ISVV, Bordeaux, France
13EN1C9	France	Wine	ISVV, Bordeaux, France
13EO1C1	France	Wine	ISVV, Bordeaux, France
13EO1C2	France	Wine	ISVV, Bordeaux, France
13EO1C3	France	Wine	ISVV, Bordeaux, France
13EO1C4	France	Wine	ISVV, Bordeaux, France
13EO1C5	France	Wine	ISVV, Bordeaux, France
13EO1C6	France	Wine	ISVV, Bordeaux, France
13ED3C1	France	Wine	ISVV, Bordeaux, France
13ED3C10	France	Wine	ISVV, Bordeaux, France
13ED3C2	France	Wine	ISVV, Bordeaux, France
13ED3C3	France	Wine	ISVV, Bordeaux, France
13ED3C4	France	Wine	ISVV, Bordeaux, France
13ED3C5	France	Wine	ISVV, Bordeaux, France
13ED3C6	France	Wine	ISVV, Bordeaux, France
13ED3C7	France	Wine	ISVV, Bordeaux, France
13ED3C8	France	Wine	ISVV, Bordeaux, France
13ED3C9	France	Wine	ISVV, Bordeaux, France
13EN3C1	France	Wine	ISVV, Bordeaux, France
13EN3C10	France	Wine	ISVV, Bordeaux, France
13EN3C2	France	Wine	ISVV, Bordeaux, France
13EN3C3	France	Wine	ISVV, Bordeaux, France
13EN3C4	France	Wine	ISVV, Bordeaux, France
13EN3C5	France	Wine	ISVV, Bordeaux, France
13EN3C6	France	Wine	ISVV, Bordeaux, France
13EN3C7	France	Wine	ISVV, Bordeaux, France
13EN3C8	France	Wine	ISVV, Bordeaux, France
13EN3C9	France	Wine	ISVV, Bordeaux, France
13EO3C1	France	Wine	ISVV, Bordeaux, France
13EO3C2	France	Wine	ISVV, Bordeaux, France
13EO3C3	France	Wine	ISVV, Bordeaux, France
13EO3C4	France	Wine	ISVV, Bordeaux, France
13EO3C5	France	Wine	ISVV, Bordeaux, France
13ED4C1	France	Wine	ISVV, Bordeaux, France
13ED4C10	France	Wine	ISVV, Bordeaux, France
13ED4C2	France	Wine	ISVV, Bordeaux, France
13ED4C5	France	Wine	ISVV, Bordeaux, France
13ED4C6	France	Wine	ISVV, Bordeaux, France
13ED4C7	France	Wine	ISVV, Bordeaux, France
13ED4C8	France	Wine	ISVV, Bordeaux, France
13ED4C9	France	Wine	ISVV, Bordeaux, France
13EN4C1	France	Wine	ISVV, Bordeaux, France
13EN4C10	France	Wine	ISVV, Bordeaux, France
13EN4C12	France	Wine	ISVV, Bordeaux, France
13EN4C2	France	Wine	ISVV, Bordeaux, France
13EN4C3	France	Wine	ISVV, Bordeaux, France
13EN4C4	France	Wine	ISVV, Bordeaux, France
13EN4C5	France	Wine	ISVV, Bordeaux, France
13EN4C6	France	Wine	ISVV, Bordeaux, France
13EN4C7	France	Wine	ISVV, Bordeaux, France
13EN4C8	France	Wine	ISVV, Bordeaux, France
13EN4C9	France	Wine	ISVV, Bordeaux, France
13EO4C1	France	Wine	ISVV, Bordeaux, France
13EO4C2	France	Wine	ISVV, Bordeaux, France
13EN5C1	France	Wine	ISVV, Bordeaux, France
13EN5C10	France	Wine	ISVV, Bordeaux, France
13EN5C2	France	Wine	ISVV, Bordeaux, France
13EN5C3	France	Wine	ISVV, Bordeaux, France
13EN5C4	France	Wine	ISVV, Bordeaux, France
13EN5C5	France	Wine	ISVV, Bordeaux, France
13EN5C9	France	Wine	ISVV, Bordeaux, France
13ED6C1	France	Wine	ISVV, Bordeaux, France
13ED6C10	France	Wine	ISVV, Bordeaux, France
13ED6C11	France	Wine	ISVV, Bordeaux, France
13ED6C12	France	Wine	ISVV, Bordeaux, France
13ED6C2	France	Wine	ISVV, Bordeaux, France
13ED6C3	France	Wine	ISVV, Bordeaux, France
13ED6C4	France	Wine	ISVV, Bordeaux, France
13ED6C5	France	Wine	ISVV, Bordeaux, France
13ED6C6	France	Wine	ISVV, Bordeaux, France
13ED6C7	France	Wine	ISVV, Bordeaux, France
13ED6C8	France	Wine	ISVV, Bordeaux, France
13ED6C9	France	Wine	ISVV, Bordeaux, France
13EN6C1	France	Wine	ISVV, Bordeaux, France
13EN6C10	France	Wine	ISVV, Bordeaux, France
13EN6C2	France	Wine	ISVV, Bordeaux, France
13EN6C3	France	Wine	ISVV, Bordeaux, France
13EN6C4	France	Wine	ISVV, Bordeaux, France
13EN6C5	France	Wine	ISVV, Bordeaux, France
13EN6C6	France	Wine	ISVV, Bordeaux, France
13EN6C7	France	Wine	ISVV, Bordeaux, France
13EN6C8	France	Wine	ISVV, Bordeaux, France
13EN6C9	France	Wine	ISVV, Bordeaux, France
13EO6C4	France	Wine	ISVV, Bordeaux, France
13LN1C1	France	Wine	ISVV, Bordeaux, France
13LN1C2	France	Wine	ISVV, Bordeaux, France
13LN1C3	France	Wine	ISVV, Bordeaux, France
13LN1C4	France	Wine	ISVV, Bordeaux, France
13LN1C5	France	Wine	ISVV, Bordeaux, France
13LD2C1	France	Wine	ISVV, Bordeaux, France
13LD2C10	France	Wine	ISVV, Bordeaux, France
13LD2C2	France	Wine	ISVV, Bordeaux, France
13LD2C3	France	Wine	ISVV, Bordeaux, France
13LD2C4	France	Wine	ISVV, Bordeaux, France
13LD2C5	France	Wine	ISVV, Bordeaux, France
13LD2C6	France	Wine	ISVV, Bordeaux, France
13LD2C7	France	Wine	ISVV, Bordeaux, France
13LD2C8	France	Wine	ISVV, Bordeaux, France
13LD2C9	France	Wine	ISVV, Bordeaux, France
13LN2C1	France	Wine	ISVV, Bordeaux, France
13LN2C10	France	Wine	ISVV, Bordeaux, France
13LN2C2	France	Wine	ISVV, Bordeaux, France
13LN2C3	France	Wine	ISVV, Bordeaux, France
13LN2C4	France	Wine	ISVV, Bordeaux, France
13LN2C5	France	Wine	ISVV, Bordeaux, France
13LN2C6	France	Wine	ISVV, Bordeaux, France
13LN2C7	France	Wine	ISVV, Bordeaux, France
13LN2C8	France	Wine	ISVV, Bordeaux, France
13LN2C9	France	Wine	ISVV, Bordeaux, France
13LO2C1	France	Wine	ISVV, Bordeaux, France
13LO2C2	France	Wine	ISVV, Bordeaux, France
13ED12C1	France	Wine	ISVV, Bordeaux, France
13ED12C10	France	Wine	ISVV, Bordeaux, France
13ED12C2	France	Wine	ISVV, Bordeaux, France
13ED12C3	France	Wine	ISVV, Bordeaux, France
13ED12C4	France	Wine	ISVV, Bordeaux, France
13ED12C5	France	Wine	ISVV, Bordeaux, France
13ED12C6	France	Wine	ISVV, Bordeaux, France
13ED12C7	France	Wine	ISVV, Bordeaux, France
13ED12C8	France	Wine	ISVV, Bordeaux, France
13ED12C9	France	Wine	ISVV, Bordeaux, France
13EN12C1	France	Wine	ISVV, Bordeaux, France
13EN12C10	France	Wine	ISVV, Bordeaux, France
13EN12C2	France	Wine	ISVV, Bordeaux, France
13EN12C3	France	Wine	ISVV, Bordeaux, France
13EN12C4	France	Wine	ISVV, Bordeaux, France
13EN12C5	France	Wine	ISVV, Bordeaux, France
13EN12C6	France	Wine	ISVV, Bordeaux, France
13EN12C7	France	Wine	ISVV, Bordeaux, France
13EN12C8	France	Wine	ISVV, Bordeaux, France
13EN12C9	France	Wine	ISVV, Bordeaux, France
13EO12C1	France	Wine	ISVV, Bordeaux, France
13EO12C2	France	Wine	ISVV, Bordeaux, France
13EO12C3	France	Wine	ISVV, Bordeaux, France
13EO12C4	France	Wine	ISVV, Bordeaux, France
13EO12C5	France	Wine	ISVV, Bordeaux, France
13EO12C6	France	Wine	ISVV, Bordeaux, France
13EO12C7	France	Wine	ISVV, Bordeaux, France
13EO12C8	France	Wine	ISVV, Bordeaux, France
13ED13C1	France	Wine	ISVV, Bordeaux, France
13ED13C10	France	Wine	ISVV, Bordeaux, France
13ED13C2	France	Wine	ISVV, Bordeaux, France
13ED13C3	France	Wine	ISVV, Bordeaux, France
13ED13C4	France	Wine	ISVV, Bordeaux, France
13ED13C6	France	Wine	ISVV, Bordeaux, France
13ED13C7	France	Wine	ISVV, Bordeaux, France
13ED13C8	France	Wine	ISVV, Bordeaux, France
13ED13C9	France	Wine	ISVV, Bordeaux, France
13EN13C1	France	Wine	ISVV, Bordeaux, France
13EN13C10	France	Wine	ISVV, Bordeaux, France
13EN13C2	France	Wine	ISVV, Bordeaux, France
13EN13C3	France	Wine	ISVV, Bordeaux, France
13EN13C4	France	Wine	ISVV, Bordeaux, France
13EN13C5	France	Wine	ISVV, Bordeaux, France
13EN13C6	France	Wine	ISVV, Bordeaux, France
13EN13C7	France	Wine	ISVV, Bordeaux, France
13EN13C8	France	Wine	ISVV, Bordeaux, France
13EN13C9	France	Wine	ISVV, Bordeaux, France
13EO13C1	France	Wine	ISVV, Bordeaux, France
13EO13C2	France	Wine	ISVV, Bordeaux, France
13EO13C4	France	Wine	ISVV, Bordeaux, France
13EO13C5	France	Wine	ISVV, Bordeaux, France
13EO13C6	France	Wine	ISVV, Bordeaux, France
13ED7C1	France	Wine	ISVV, Bordeaux, France
13ED7C10	France	Wine	ISVV, Bordeaux, France
13ED7C11	France	Wine	ISVV, Bordeaux, France
13ED7C12	France	Wine	ISVV, Bordeaux, France
13ED7C13	France	Wine	ISVV, Bordeaux, France
13ED7C14	France	Wine	ISVV, Bordeaux, France
13ED7C15	France	Wine	ISVV, Bordeaux, France
13ED7C16	France	Wine	ISVV, Bordeaux, France
13ED7C17	France	Wine	ISVV, Bordeaux, France
13ED7C18	France	Wine	ISVV, Bordeaux, France
13ED7C19	France	Wine	ISVV, Bordeaux, France
13ED7C2	France	Wine	ISVV, Bordeaux, France
13ED7C20	France	Wine	ISVV, Bordeaux, France
13ED7C3	France	Wine	ISVV, Bordeaux, France
13ED7C5	France	Wine	ISVV, Bordeaux, France
13ED7C6	France	Wine	ISVV, Bordeaux, France
13ED7C7	France	Wine	ISVV, Bordeaux, France
13ED7C8	France	Wine	ISVV, Bordeaux, France
13ED7C9	France	Wine	ISVV, Bordeaux, France
13EN7C1	France	Wine	ISVV, Bordeaux, France
13EN7C10	France	Wine	ISVV, Bordeaux, France
13EN7C2	France	Wine	ISVV, Bordeaux, France
13EN7C3	France	Wine	ISVV, Bordeaux, France
13EN7C4	France	Wine	ISVV, Bordeaux, France
13EN7C5	France	Wine	ISVV, Bordeaux, France
13EN7C6	France	Wine	ISVV, Bordeaux, France
13EN7C7	France	Wine	ISVV, Bordeaux, France
13EN7C8	France	Wine	ISVV, Bordeaux, France
13EN7C9	France	Wine	ISVV, Bordeaux, France
13EO7C1	France	Wine	ISVV, Bordeaux, France
13EO7C2	France	Wine	ISVV, Bordeaux, France
13EO7C3	France	Wine	ISVV, Bordeaux, France
13EO7C4	France	Wine	ISVV, Bordeaux, France
13EN8C1	France	Wine	ISVV, Bordeaux, France
13EN8C10	France	Wine	ISVV, Bordeaux, France
13EN8C3	France	Wine	ISVV, Bordeaux, France
13EN8C4	France	Wine	ISVV, Bordeaux, France
13EN8C5	France	Wine	ISVV, Bordeaux, France
13EN8C6	France	Wine	ISVV, Bordeaux, France
13EN8C7	France	Wine	ISVV, Bordeaux, France
13EN8C8	France	Wine	ISVV, Bordeaux, France
13EN8C9	France	Wine	ISVV, Bordeaux, France
13EN9C1	France	Wine	ISVV, Bordeaux, France
13EN9C2	France	Wine	ISVV, Bordeaux, France
13EN9C3	France	Wine	ISVV, Bordeaux, France
13EN9C4	France	Wine	ISVV, Bordeaux, France
13EN9C5	France	Wine	ISVV, Bordeaux, France
13EN9C6	France	Wine	ISVV, Bordeaux, France
13EN9C7	France	Wine	ISVV, Bordeaux, France
13EN9C8	France	Wine	ISVV, Bordeaux, France
13EN9C9	France	Wine	ISVV, Bordeaux, France
13ED10C1	France	Wine	ISVV, Bordeaux, France
13ED10C10	France	Wine	ISVV, Bordeaux, France
13ED10C2	France	Wine	ISVV, Bordeaux, France
13ED10C3	France	Wine	ISVV, Bordeaux, France
13ED10C4	France	Wine	ISVV, Bordeaux, France
13ED10C5	France	Wine	ISVV, Bordeaux, France
13ED10C6	France	Wine	ISVV, Bordeaux, France
13ED10C7	France	Wine	ISVV, Bordeaux, France
13ED10C8	France	Wine	ISVV, Bordeaux, France
13ED10C9	France	Wine	ISVV, Bordeaux, France
13EN10C1	France	Wine	ISVV, Bordeaux, France
13EN10C10	France	Wine	ISVV, Bordeaux, France
13EN10C2	France	Wine	ISVV, Bordeaux, France
13EN10C3	France	Wine	ISVV, Bordeaux, France
13EN10C4	France	Wine	ISVV, Bordeaux, France
13EN10C5	France	Wine	ISVV, Bordeaux, France
13EN10C6	France	Wine	ISVV, Bordeaux, France
13EN10C7	France	Wine	ISVV, Bordeaux, France
13EN10C8	France	Wine	ISVV, Bordeaux, France
13EN10C9	France	Wine	ISVV, Bordeaux, France
13EO10C1	France	Wine	ISVV, Bordeaux, France
13EO10C2	France	Wine	ISVV, Bordeaux, France
13EO10C3	France	Wine	ISVV, Bordeaux, France
13EO10C4	France	Wine	ISVV, Bordeaux, France
13ED11C1	France	Wine	ISVV, Bordeaux, France
13ED11C10	France	Wine	ISVV, Bordeaux, France
13ED11C2	France	Wine	ISVV, Bordeaux, France
13ED11C3	France	Wine	ISVV, Bordeaux, France
13ED11C4	France	Wine	ISVV, Bordeaux, France
13ED11C5	France	Wine	ISVV, Bordeaux, France
13ED11C6	France	Wine	ISVV, Bordeaux, France
13ED11C7	France	Wine	ISVV, Bordeaux, France
13ED11C8	France	Wine	ISVV, Bordeaux, France
13ED11C9	France	Wine	ISVV, Bordeaux, France
13EN11C1	France	Wine	ISVV, Bordeaux, France
13EN11C10	France	Wine	ISVV, Bordeaux, France
13EN11C11	France	Wine	ISVV, Bordeaux, France
13EN11C12	France	Wine	ISVV, Bordeaux, France
13EN11C2	France	Wine	ISVV, Bordeaux, France
13EN11C3	France	Wine	ISVV, Bordeaux, France
13EN11C4	France	Wine	ISVV, Bordeaux, France
13EN11C5	France	Wine	ISVV, Bordeaux, France
13EN11C6	France	Wine	ISVV, Bordeaux, France
13EN11C7	France	Wine	ISVV, Bordeaux, France
13EN11C8	France	Wine	ISVV, Bordeaux, France
13EN11C9	France	Wine	ISVV, Bordeaux, France
13EO11C10	France	Wine	ISVV, Bordeaux, France
13EO11C2	France	Wine	ISVV, Bordeaux, France
13EO11C3	France	Wine	ISVV, Bordeaux, France
13EO11C4	France	Wine	ISVV, Bordeaux, France
13EO11C5	France	Wine	ISVV, Bordeaux, France
13EO11C6	France	Wine	ISVV, Bordeaux, France
13EO11C7	France	Wine	ISVV, Bordeaux, France
13EO11C8	France	Wine	ISVV, Bordeaux, France
13EO11C9	France	Wine	ISVV, Bordeaux, France
13AC1	France	Wine	ISVV, Bordeaux, France
13AC10	France	Wine	ISVV, Bordeaux, France
13AC2	France	Wine	ISVV, Bordeaux, France
13AC4	France	Wine	ISVV, Bordeaux, France
13AC6	France	Wine	ISVV, Bordeaux, France
13AC7	France	Wine	ISVV, Bordeaux, France
13AC8	France	Wine	ISVV, Bordeaux, France
13E1A1	France	Wine	ISVV, Bordeaux, France
13E1A2	France	Wine	ISVV, Bordeaux, France
13E1A3	France	Wine	ISVV, Bordeaux, France
13E1A4	France	Wine	ISVV, Bordeaux, France
13E1A6	France	Wine	ISVV, Bordeaux, France
13E1A7	France	Wine	ISVV, Bordeaux, France
13E1A8	France	Wine	ISVV, Bordeaux, France
13E1A9	France	Wine	ISVV, Bordeaux, France
13E1A10	France	Wine	ISVV, Bordeaux, France
13E2A1	France	Wine	ISVV, Bordeaux, France
13E2A2	France	Wine	ISVV, Bordeaux, France
13E2A3	France	Wine	ISVV, Bordeaux, France
13E2A4	France	Wine	ISVV, Bordeaux, France
13E2A5	France	Wine	ISVV, Bordeaux, France
13E2A6	France	Wine	ISVV, Bordeaux, France
13E2A7	France	Wine	ISVV, Bordeaux, France
13E2A8	France	Wine	ISVV, Bordeaux, France
13E5A1	France	Wine	ISVV, Bordeaux, France
13E5A2	France	Wine	ISVV, Bordeaux, France
13E5A3	France	Wine	ISVV, Bordeaux, France
13E5A4	France	Wine	ISVV, Bordeaux, France
13E5A5	France	Wine	ISVV, Bordeaux, France
13E5A6	France	Wine	ISVV, Bordeaux, France
13E5A1	France	Wine	ISVV, Bordeaux, France
13E5A2	France	Wine	ISVV, Bordeaux, France
13E5A3	France	Wine	ISVV, Bordeaux, France
13E5A4	France	Wine	ISVV, Bordeaux, France
13E5A5	France	Wine	ISVV, Bordeaux, France
13E5A6	France	Wine	ISVV, Bordeaux, France
14SG01E1	France	Wine	ISVV, Bordeaux, France
14SG01E4	France	Wine	ISVV, Bordeaux, France
14SG01E6	France	Wine	ISVV, Bordeaux, France
14SG02E1	France	Wine	ISVV, Bordeaux, France
14SG02E2	France	Wine	ISVV, Bordeaux, France
14SG02E3	France	Wine	ISVV, Bordeaux, France
14SS01E1	France	Wine	ISVV, Bordeaux, France
14SS02E1	France	Wine	ISVV, Bordeaux, France
14SS02E4	France	Wine	ISVV, Bordeaux, France
14SS02E7	France	Wine	ISVV, Bordeaux, France
14SG01D1	France	Wine	ISVV, Bordeaux, France
14SG01D3	France	Wine	ISVV, Bordeaux, France
14SG01D7	France	Wine	ISVV, Bordeaux, France
14C1cF1	France	Wine	ISVV, Bordeaux, France
14C1cF13	France	Wine	ISVV, Bordeaux, France
14C2cF1	France	Wine	ISVV, Bordeaux, France
14C2cF13	France	Wine	ISVV, Bordeaux, France
14C2cF7	France	Wine	ISVV, Bordeaux, France
14SG01F4	France	Wine	ISVV, Bordeaux, France
14SG01F6	France	Wine	ISVV, Bordeaux, France
14SG02F1	France	Wine	ISVV, Bordeaux, France
14SG02F4	France	Wine	ISVV, Bordeaux, France
14SG02F7	France	Wine	ISVV, Bordeaux, France
14BC1	France	Wine	ISVV, Bordeaux, France
14BC2	France	Wine	ISVV, Bordeaux, France
14BC3	France	Wine	ISVV, Bordeaux, France
14BC4	France	Wine	ISVV, Bordeaux, France
14SG01B1	France	Wine	ISVV, Bordeaux, France
14SG01B3	France	Wine	ISVV, Bordeaux, France
14SG01B7	France	Wine	ISVV, Bordeaux, France
14SG02B1	France	Wine	ISVV, Bordeaux, France
14SG01C1	France	Wine	ISVV, Bordeaux, France
14SG01C6	France	Wine	ISVV, Bordeaux, France
14SG02C1	France	Wine	ISVV, Bordeaux, France
14SG02C5	France	Wine	ISVV, Bordeaux, France
14SG21C1	France	Wine	ISVV, Bordeaux, France
14SG22C1	France	Wine	ISVV, Bordeaux, France
14SG22C2	France	Wine	ISVV, Bordeaux, France
14AC1	France	Wine	ISVV, Bordeaux, France
14AC10	France	Wine	ISVV, Bordeaux, France
14AC11	France	Wine	ISVV, Bordeaux, France
14AC12	France	Wine	ISVV, Bordeaux, France
14AC13	France	Wine	ISVV, Bordeaux, France
14AC14	France	Wine	ISVV, Bordeaux, France
14AC2	France	Wine	ISVV, Bordeaux, France
14AC3	France	Wine	ISVV, Bordeaux, France
14AC4	France	Wine	ISVV, Bordeaux, France
14AC5	France	Wine	ISVV, Bordeaux, France
14AC6	France	Wine	ISVV, Bordeaux, France
14AC7	France	Wine	ISVV, Bordeaux, France
14AC8	France	Wine	ISVV, Bordeaux, France
14AC9	France	Wine	ISVV, Bordeaux, France
14AC15	France	Wine	ISVV, Bordeaux, France
14AC26	France	Wine	ISVV, Bordeaux, France
14AC16	France	Wine	ISVV, Bordeaux, France
14AC17	France	Wine	ISVV, Bordeaux, France
14AC18	France	Wine	ISVV, Bordeaux, France
14AC19	France	Wine	ISVV, Bordeaux, France
14AC20	France	Wine	ISVV, Bordeaux, France
14AC21	France	Wine	ISVV, Bordeaux, France
14AC22	France	Wine	ISVV, Bordeaux, France
14AC23	France	Wine	ISVV, Bordeaux, France
11AVB1	France	Wine	ISVV, Bordeaux, France
11AVB2	France	Wine	ISVV, Bordeaux, France
11AVB3	France	Wine	ISVV, Bordeaux, France
11AVB4	France	Wine	ISVV, Bordeaux, France
11AVB5	France	Wine	ISVV, Bordeaux, France
12AVB1	France	Wine	ISVV, Bordeaux, France
12AVB2	France	Wine	ISVV, Bordeaux, France
12AVB3	France	Wine	ISVV, Bordeaux, France
26AVB1	France	Wine	ISVV, Bordeaux, France
26AVB2	France	Wine	ISVV, Bordeaux, France
26AVB3	France	Wine	ISVV, Bordeaux, France
34AVB1	France	Wine	ISVV, Bordeaux, France
34AVB5	France	Wine	ISVV, Bordeaux, France
34AVB6	France	Wine	ISVV, Bordeaux, France
34AVB2	France	Wine	ISVV, Bordeaux, France
34AVB3	France	Wine	ISVV, Bordeaux, France
34AVB4	France	Wine	ISVV, Bordeaux, France
34AVB8	France	Wine	ISVV, Bordeaux, France
34AVB9	France	Wine	ISVV, Bordeaux, France
34AVB10	France	Wine	ISVV, Bordeaux, France
39AVB1	France	Wine	ISVV, Bordeaux, France
39AVB2	France	Wine	ISVV, Bordeaux, France
39AVB3	France	Wine	ISVV, Bordeaux, France
39AVB4	France	Wine	ISVV, Bordeaux, France
39AVB5	France	Wine	ISVV, Bordeaux, France
39AVB6	France	Wine	ISVV, Bordeaux, France
39AVB7	France	Wine	ISVV, Bordeaux, France
39AVB8	France	Wine	ISVV, Bordeaux, France
39AVB9	France	Wine	ISVV, Bordeaux, France
48BVB1	France	Wine	ISVV, Bordeaux, France
48BVB2	France	Wine	ISVV, Bordeaux, France
48BVB3	France	Wine	ISVV, Bordeaux, France
48BVB5	France	Wine	ISVV, Bordeaux, France
48BVB6	France	Wine	ISVV, Bordeaux, France
48BVB7	France	Wine	ISVV, Bordeaux, France
59AVB1	France	Wine	ISVV, Bordeaux, France
59AVB10	France	Wine	ISVV, Bordeaux, France
59AVB2	France	Wine	ISVV, Bordeaux, France
59AVB3	France	Wine	ISVV, Bordeaux, France
59AVB4	France	Wine	ISVV, Bordeaux, France
59AVB5	France	Wine	ISVV, Bordeaux, France
59AVB6	France	Wine	ISVV, Bordeaux, France
59AVB7	France	Wine	ISVV, Bordeaux, France
59AVB8	France	Wine	ISVV, Bordeaux, France
59AVB9	France	Wine	ISVV, Bordeaux, France
61AVB1	France	Wine	ISVV, Bordeaux, France
61AVB2	France	Wine	ISVV, Bordeaux, France
61AVB3	France	Wine	ISVV, Bordeaux, France
61AVB4	France	Wine	ISVV, Bordeaux, France
61AVB5	France	Wine	ISVV, Bordeaux, France
61AVB6	France	Wine	ISVV, Bordeaux, France
61AVB10	France	Wine	ISVV, Bordeaux, France
61AVB11	France	Wine	ISVV, Bordeaux, France
61AVB12	France	Wine	ISVV, Bordeaux, France
61AVB7	France	Wine	ISVV, Bordeaux, France
61AVB8	France	Wine	ISVV, Bordeaux, France
61AVB9	France	Wine	ISVV, Bordeaux, France
61AVB13	France	Wine	ISVV, Bordeaux, France
61AVB14	France	Wine	ISVV, Bordeaux, France
61AVB15	France	Wine	ISVV, Bordeaux, France
67BVB1	France	Wine	ISVV, Bordeaux, France
67BVB2	France	Wine	ISVV, Bordeaux, France
67BVB3	France	Wine	ISVV, Bordeaux, France
67BVB4	France	Wine	ISVV, Bordeaux, France
68BVB1	France	Wine	ISVV, Bordeaux, France
68BVB2	France	Wine	ISVV, Bordeaux, France
68BVB3	France	Wine	ISVV, Bordeaux, France
68BVB4	France	Wine	ISVV, Bordeaux, France
68BVB5	France	Wine	ISVV, Bordeaux, France
68BVB6	France	Wine	ISVV, Bordeaux, France
70BVB1	France	Wine	ISVV, Bordeaux, France
70BVB2	France	Wine	ISVV, Bordeaux, France
70BVB3	France	Wine	ISVV, Bordeaux, France
70BVB4	France	Wine	ISVV, Bordeaux, France
70BVB5	France	Wine	ISVV, Bordeaux, France
70BVB6	France	Wine	ISVV, Bordeaux, France
70BVB9	France	Wine	ISVV, Bordeaux, France
82AVB4	France	Wine	ISVV, Bordeaux, France
82AVB5	France	Wine	ISVV, Bordeaux, France
82AVB6	France	Wine	ISVV, Bordeaux, France
82AVB1	France	Wine	ISVV, Bordeaux, France
82AVB2	France	Wine	ISVV, Bordeaux, France
82AVB3	France	Wine	ISVV, Bordeaux, France
85AVB1	France	Wine	ISVV, Bordeaux, France
85AVB10	France	Wine	ISVV, Bordeaux, France
85AVB2	France	Wine	ISVV, Bordeaux, France
85AVB3	France	Wine	ISVV, Bordeaux, France
85AVB4	France	Wine	ISVV, Bordeaux, France
85AVB5	France	Wine	ISVV, Bordeaux, France
85AVB6	France	Wine	ISVV, Bordeaux, France
85AVB7	France	Wine	ISVV, Bordeaux, France
85AVB8	France	Wine	ISVV, Bordeaux, France
85AVB9	France	Wine	ISVV, Bordeaux, France
96AVB1	France	Wine	ISVV, Bordeaux, France
96AVB9	France	Wine	ISVV, Bordeaux, France
96AVB2	France	Wine	ISVV, Bordeaux, France
96AVB3	France	Wine	ISVV, Bordeaux, France
96AVB4	France	Wine	ISVV, Bordeaux, France
96AVB5	France	Wine	ISVV, Bordeaux, France
96AVB6	France	Wine	ISVV, Bordeaux, France
96AVB7	France	Wine	ISVV, Bordeaux, France
96AVB8	France	Wine	ISVV, Bordeaux, France
19b/19	Germany	Wine	Geisenheim, Germany
19b17	Germany	Wine	Geisenheim, Germany
2OT13_01	France	Wine	ISVV, Bordeaux, France
2OT13_02	France	Wine	ISVV, Bordeaux, France
2OT13_03	France	Wine	ISVV, Bordeaux, France
2OT13_04	France	Wine	ISVV, Bordeaux, France
2OT13_05	France	Wine	ISVV, Bordeaux, France
2OT13_06	France	Wine	ISVV, Bordeaux, France
2OT13_07	France	Wine	ISVV, Bordeaux, France
2OT13_09	France	Wine	ISVV, Bordeaux, France
2OT13_10	France	Wine	ISVV, Bordeaux, France
2OT14_01	France	Wine	ISVV, Bordeaux, France
2OT14_02	France	Wine	ISVV, Bordeaux, France
2OT14_03	France	Wine	ISVV, Bordeaux, France
2OT14_04	France	Wine	ISVV, Bordeaux, France
2OT14_05	France	Wine	ISVV, Bordeaux, France
2OT14_06	France	Wine	ISVV, Bordeaux, France
2OT14_07	France	Wine	ISVV, Bordeaux, France
2OT14_08	France	Wine	ISVV, Bordeaux, France
2OT14_09	France	Wine	ISVV, Bordeaux, France
2OT14_10	France	Wine	ISVV, Bordeaux, France
AWRI 1605	Australia	Wine	AWRI
AWRI 1606	Australia	Wine	AWRI
AWRI 1607	Australia	Wine	AWRI
AWRI 1609	Australia	Wine	AWRI
AWRI 1612	Australia	Wine	AWRI
AWRI 1650	Australia	Wine	AWRI
AWRI 1651	Australia	Wine	AWRI
AWRI 1675	Australia	Wine	AWRI
AWRI 1676	Australia	Wine	AWRI
AWRI 1678	Australia	Wine	AWRI
AWRI 1877	Australia	Wine	AWRI
AWRI 1880	Australia	Wine	AWRI
AWRI 1884	Australia	Wine	AWRI
AWRI 1887	Australia	Wine	AWRI
AWRI 1888	Australia	Wine	AWRI
AWRI 1894	Australia	Wine	AWRI
AWRI 2261	NA	Wine	AWRI
AWRI 2842	Australia	Wine	AWRI
AWRI 2843	Australia	Wine	AWRI
AWRI 2844	Australia	Wine	AWRI
AWRI 2915	Australia	Wine	AWRI
AWRI 2916	Australia	Wine	AWRI
AWRI 2917	Australia	Wine	AWRI
AWRI 2919	Australia	Wine	AWRI
AWRI1499	Australia	Wine	AWRI
AWRI1608	Australia	Wine	AWRI
AWRI1613	Australia	Wine	AWRI
AWRI1615	Australia	Wine	AWRI
AWRI1621	NA	NA	AWRI
AWRI1649	Australia	Wine	AWRI
AWRI1677	Australia	Wine	AWRI
B001-14 T14 3	France	Wine	ICV
B001-14 T14 4	France	Wine	ICV
B001-14 T21 10	France	Wine	ICV
B001-14 T21 2	France	Wine	ICV
B001-14 T21 3	France	Wine	ICV
B001-14 T21 4	France	Wine	ICV
B001-14 T21 5	France	Wine	ICV
B001-14 T21 6	France	Wine	ICV
B001-14 T21 7	France	Wine	ICV
B001-14 T21 8	France	Wine	ICV
B001-14 T21 9	France	Wine	ICV
B001-14 T28 1	France	Wine	ICV
B001-14 T28 10	France	Wine	ICV
B001-14 T28 2	France	Wine	ICV
B001-14 T28 3	France	Wine	ICV
B001-14 T28 4	France	Wine	ICV
B001-14 T28 5	France	Wine	ICV
B001-14 T28 6	France	Wine	ICV
B001-14 T28 7	France	Wine	ICV
B001-14 T28 8	France	Wine	ICV
B001-14 T28 9	France	Wine	ICV
B001-14 T49 1	France	Wine	ICV
B001-14 T49 10	France	Wine	ICV
B001-14 T49 2	France	Wine	ICV
B001-14 T49 3	France	Wine	ICV
B001-14 T49 4	France	Wine	ICV
B001-14 T49 5	France	Wine	ICV
B001-14 T49 6	France	Wine	ICV
B001-14 T49 7	France	Wine	ICV
B001-14 T49 8	France	Wine	ICV
B001-14 T49 9	France	Wine	ICV
B001-14 T7 3	France	Wine	ICV
B001S-14 T49 1	France	Wine	ICV
B001S-14 T49 2	France	Wine	ICV
B001S-14 T49 3	France	Wine	ICV
B002-14 T0 1	France	Wine	ICV
B002-14 T0 5	France	Wine	ICV
B002-14 T0 7	France	Wine	ICV
B002-14 T0 8	France	Wine	ICV
B002-14 T14 1	France	Wine	ICV
B002-14 T14 10	France	Wine	ICV
B002-14 T14 2	France	Wine	ICV
B002-14 T14 3	France	Wine	ICV
B002-14 T14 4	France	Wine	ICV
B002-14 T14 5	France	Wine	ICV
B002-14 T14 6	France	Wine	ICV
B002-14 T14 7	France	Wine	ICV
B002-14 T14 8	France	Wine	ICV
B002-14 T14 9	France	Wine	ICV
B002-14 T21 10	France	Wine	ICV
B002-14 T21 2	France	Wine	ICV
B002-14 T21 3	France	Wine	ICV
B002-14 T21 4	France	Wine	ICV
B002-14 T21 5	France	Wine	ICV
B002-14 T21 6	France	Wine	ICV
B002-14 T21 7	France	Wine	ICV
B002-14 T21 8	France	Wine	ICV
B002-14 T21 9	France	Wine	ICV
B002-14 T42 1	France	Wine	ICV
B002-14 T42 10	France	Wine	ICV
B002-14 T42 2	France	Wine	ICV
B002-14 T42 3	France	Wine	ICV
B002-14 T42 4	France	Wine	ICV
B002-14 T42 5	France	Wine	ICV
B002-14 T42 6	France	Wine	ICV
B002-14 T42 7	France	Wine	ICV
B002-14 T42 8	France	Wine	ICV
B002-14 T42 9	France	Wine	ICV
B003 T0 1	France	Wine	ICV
B003 T0 10	France	Wine	ICV
B003 T0 2	France	Wine	ICV
B003 T0 3	France	Wine	ICV
B003 T0 4	France	Wine	ICV
B003 T0 5	France	Wine	ICV
B003 T0 6	France	Wine	ICV
B003 T0 7	France	Wine	ICV
B003 T0 8	France	Wine	ICV
B003 T0 9	France	Wine	ICV
B003 T7 1	France	Wine	ICV
B003 T7 2	France	Wine	ICV
B003 T7 3	France	Wine	ICV
B003 T7 4	France	Wine	ICV
B003 T7 5	France	Wine	ICV
B003 T7 6	France	Wine	ICV
B003 T7 7	France	Wine	ICV
B003 T7 8	France	Wine	ICV
B003 T7 9	France	Wine	ICV
Bx-364-1	France	Wine	#N/A
Bx-364-2	France	Wine	#N/A
C-00346	Finland	Cider	VTT
C-00348	Finland	Beer	VTT
CB3	South Africa	Wine	#N/A
CBS 2499	France	Wine	CBS
CBS 2796	Germany	Wine	CBS
CBS 2797	France	Wine	CBS
CBS 3025	United Kingdom	Beer	CBS
CBS 4601	South Africa	Wine	CBS
CBS 5512	South Africa	Beer	CBS
CBS 5513	South Africa	Beer	CBS
CBS 6055	USA	Beer	CBS
CBS 72	Belgium	Beer	CBS
CBS 74	Belgium	Beer	CBS
CBS 78	Denmark	Beer	CBS
CDR1	France	Wine	Inter-Rhône
CDR10	France	Wine	Inter-Rhône
CDR11	France	Wine	Inter-Rhône
CDR12	France	Wine	Inter-Rhône
CDR13	France	Wine	Inter-Rhône
CDR17	France	Wine	Inter-Rhône
CDR18	France	Wine	Inter-Rhône
CDR2	France	Wine	Inter-Rhône
CDR206	France	Wine	Inter-Rhône
CDR216	France	Wine	Inter-Rhône
CDR217	France	Wine	Inter-Rhône
CDR219	France	Wine	Inter-Rhône
CDR222	France	Wine	Inter-Rhône
CDR23	France	Wine	Inter-Rhône
CDR3	France	Wine	Inter-Rhône
CDR4	France	Wine	Inter-Rhône
CDR9	France	Wine	Inter-Rhône
CJ12-2	France	Wine	#N/A
CJ12-3	France	Wine	#N/A
CJ12-4	France	Wine	#N/A
CJ12-5	France	Wine	#N/A
CJ12-6	France	Wine	#N/A
CJ13-4	France	Wine	#N/A
CJ13-6	France	Wine	#N/A
CLIB300	Belgium	Beer	CIRM-levures
DEN6_12_1	Denmark	Wine	ISVV, Bordeaux, France
DEN6_12_10	Denmark	Wine	ISVV, Bordeaux, France
DEN6_12_2	Denmark	Wine	ISVV, Bordeaux, France
DEN6_12_3	Denmark	Wine	ISVV, Bordeaux, France
DEN6_12_4	Denmark	Wine	ISVV, Bordeaux, France
DEN6_12_5	Denmark	Wine	ISVV, Bordeaux, France
DEN6_12_6	Denmark	Wine	ISVV, Bordeaux, France
DEN6_13_1	Denmark	Wine	ISVV, Bordeaux, France
DEN6_13_2	Denmark	Wine	ISVV, Bordeaux, France
DEN6_12_9	Denmark	Wine	ISVV, Bordeaux, France
DEN613_03	Denmark	Wine	ISVV, Bordeaux, France
DENL12_1	Denmark	Wine	ISVV, Bordeaux, France
DENL12_10	Denmark	Wine	ISVV, Bordeaux, France
DENL12_2	Denmark	Wine	ISVV, Bordeaux, France
DENL12_3	Denmark	Wine	ISVV, Bordeaux, France
DENL12_4	Denmark	Wine	ISVV, Bordeaux, France
DENL12_5	Denmark	Wine	ISVV, Bordeaux, France
DENL12_6	Denmark	Wine	ISVV, Bordeaux, France
DENL12_7	Denmark	Wine	ISVV, Bordeaux, France
DENL12_8	Denmark	Wine	ISVV, Bordeaux, France
DENL12_9	Denmark	Wine	ISVV, Bordeaux, France
DENN12_1	Denmark	Wine	ISVV, Bordeaux, France
DENN12_10	Denmark	Wine	ISVV, Bordeaux, France
DENN12_2	Denmark	Wine	ISVV, Bordeaux, France
DENN12_3	Denmark	Wine	ISVV, Bordeaux, France
DENN12_4	Denmark	Wine	ISVV, Bordeaux, France
DENN12_5	Denmark	Wine	ISVV, Bordeaux, France
DENN12_6	Denmark	Wine	ISVV, Bordeaux, France
DENN12_7	Denmark	Wine	ISVV, Bordeaux, France
DENN12_8	Denmark	Wine	ISVV, Bordeaux, France
DENN12_9	Denmark	Wine	ISVV, Bordeaux, France
Gamay 329 CM 1	France	Wine	Microflora
Gamay 329 CM 3	France	Wine	Microflora
Gamay 329 CM 4	France	Wine	Microflora
Gamay 329 CM 5	France	Wine	Microflora
Gamay 329 CM 6	France	Wine	Microflora
Gamay 329 CM 7	France	Wine	Microflora
Gamay 329 CM 8	France	Wine	Microflora
GB01	Italy	Wine	UNINA, Italy
GB02	Italy	Wine	UNINA, Italy
GB03	Italy	Wine	UNINA, Italy
GB04	Italy	Wine	UNINA, Italy
GB05	Italy	Wine	UNINA, Italy
GB06	Italy	Wine	UNINA, Italy
GB07	Italy	Wine	UNINA, Italy
GB08	Italy	Wine	UNINA, Italy
GB09	Italy	Wine	UNINA, Italy
GB10	Italy	Wine	UNINA, Italy
GB11	Italy	Wine	UNINA, Italy
GB12	Italy	Wine	UNINA, Italy
GB13	Italy	Wine	UNINA, Italy
GB14	Italy	Wine	UNINA, Italy
GB15	Italy	Wine	UNINA, Italy
GB16	Italy	Wine	UNINA, Italy
GB17	Italy	Wine	UNINA, Italy
GB18	Italy	Wine	UNINA, Italy
GB19	Italy	Wine	UNINA, Italy
GB20	Italy	Wine	UNINA, Italy
GB21	Italy	Wine	UNINA, Italy
GB22	Italy	Wine	UNINA, Italy
GB23	Italy	Wine	UNINA, Italy
GB24	Italy	Wine	UNINA, Italy
GB25	Italy	Wine	UNINA, Italy
GB26	Italy	Wine	UNINA, Italy
GB27	Italy	Wine	UNINA, Italy
GB28	Italy	Wine	UNINA, Italy
GB29	Italy	Wine	UNINA, Italy
GB30	Italy	Wine	UNINA, Italy
GB31	Italy	Wine	UNINA, Italy
GB32	Italy	Wine	UNINA, Italy
GB33	Italy	Wine	UNINA, Italy
GB34	Italy	Wine	UNINA, Italy
GB35	Italy	Wine	UNINA, Italy
GB36	Italy	Wine	UNINA, Italy
GB37	Italy	Wine	UNINA, Italy
GB38	Italy	Wine	UNINA, Italy
GB39	Italy	Wine	UNINA, Italy
GB40	Italy	Wine	UNINA, Italy
GB41	Italy	Wine	UNINA, Italy
GB42	Italy	Wine	UNINA, Italy
GB43	Italy	Wine	UNINA, Italy
GB44	Italy	Wine	UNINA, Italy
GB45	Belgium	Beer	UNINA, Italy
GB46	Belgium	Beer	UNINA, Italy
GB47	Belgium	Beer	UNINA, Italy
GB48	Belgium	Beer	UNINA, Italy
GB50	Italy	Wine	UNINA, Italy
GB51	Italy	Wine	UNINA, Italy
GB52	Italy	Wine	UNINA, Italy
GB53	Italy	Wine	UNINA, Italy
GB54	Italy	Wine	UNINA, Italy
GB55	Italy	Wine	UNINA, Italy
GB56	Italy	Wine	UNINA, Italy
GB57	Italy	Wine	UNINA, Italy
GB58	Italy	Wine	UNINA, Italy
GB59	Italy	Wine	UNINA, Italy
GB60	Italy	Wine	UNINA, Italy
GB61	Italy	Wine	UNINA, Italy
GB63	Italy	Wine	UNINA, Italy
GB64	Italy	Wine	UNINA, Italy
GB65	Italy	Wine	UNINA, Italy
GB66	Italy	Wine	UNINA, Italy
GB67	Italy	Wine	UNINA, Italy
GB68	Italy	Wine	UNINA, Italy
GB69	Italy	Wine	UNINA, Italy
GB70	Italy	Wine	UNINA, Italy
GB71	Italy	Wine	UNINA, Italy
GSP1501	Italy	Beer	UNIFG, Italy
GSP1502	Italy	Beer	UNIFG, Italy
GSP1503	Italy	Beer	UNIFG, Italy
GSP1504	Italy	Beer	UNIFG, Italy
GSP1505	Italy	Beer	UNIFG, Italy
GSP1506	Italy	Beer	UNIFG, Italy
GSP1507	Italy	Beer	UNIFG, Italy
GSP1508	Italy	Beer	UNIFG, Italy
GSP1509	Italy	Beer	UNIFG, Italy
GSP1510	Italy	Beer	UNIFG, Italy
GSP1511	Italy	Beer	UNIFG, Italy
GSP1512	Italy	Beer	UNIFG, Italy
GSP1513	Italy	Beer	UNIFG, Italy
GSP1514	Italy	Beer	UNIFG, Italy
GSP1515	Italy	Beer	UNIFG, Italy
GSP1516	Italy	Beer	UNIFG, Italy
GSP1517	Italy	Beer	UNIFG, Italy
GSP1518	Italy	Beer	UNIFG, Italy
GSP1519	Italy	Beer	UNIFG, Italy
GSP1520	Italy	Beer	UNIFG, Italy
ISA1327	Portugal	Wine	ISA
ISA1328	Portugal	Wine	ISA
ISA1601	Portugal	Wine	ISA
ISA1649	Belgium	Beer	ISA
ISA1700	Portugal	Wine	ISA
ISA1717	Portugal	Wine	ISA
ISA1791	Portugal	Wine	ISA
ISA2101	Portugal	Wine	ISA
ISA2102	Portugal	Wine	ISA
ISA2116	Portugal	Wine	ISA
ISA2150	Portugal	Wine	ISA
ISA2206	Portugal	Wine	ISA
ISA2211	Portugal	Wine	ISA
ISA2397	Portugal	Wine	ISA
ISA2404	Portugal	Wine	ISA
JP184V2014-C6	Brazil	ethanol	UEPE, Brazil
JP206V2014-C7	Brazil	ethanol	UEPE, Brazil
JP254V2013-C7	Brazil	ethanol	UEPE, Brazil
JP258V2013-C7	Brazil	ethanol	UEPE, Brazil
JP287V2014-C7	Brazil	ethanol	UEPE, Brazil
JP345V2014-C6	Brazil	ethanol	UEPE, Brazil
JP354V2014-C8	Brazil	ethanol	UEPE, Brazil
KOM141	France	Kombucha	UBO, France
KOM1410	France	Kombucha	UBO, France
KOM14100	France	Kombucha	UBO, France
KOM14105	France	Kombucha	UBO, France
KOM14106	France	Kombucha	UBO, France
KOM14107	France	Kombucha	UBO, France
KOM14108	France	Kombucha	UBO, France
KOM14109	France	Kombucha	UBO, France
KOM14111	France	Kombucha	UBO, France
KOM14112	France	Kombucha	UBO, France
KOM14113	France	Kombucha	UBO, France
KOM14114	France	Kombucha	UBO, France
KOM14117	France	Kombucha	UBO, France
KOM14118	France	Kombucha	UBO, France
KOM1412	France	Kombucha	UBO, France
KOM14120	France	Kombucha	UBO, France
KOM1413	France	Kombucha	UBO, France
KOM1414	France	Kombucha	UBO, France
KOM1415	France	Kombucha	UBO, France
KOM1416	France	Kombucha	UBO, France
KOM1417	France	Kombucha	UBO, France
KOM1419	France	Kombucha	UBO, France
KOM1420	France	Kombucha	UBO, France
KOM1421	France	Kombucha	UBO, France
KOM1422	France	Kombucha	UBO, France
KOM1423	France	Kombucha	UBO, France
KOM1424	France	Kombucha	UBO, France
KOM1426	France	Kombucha	UBO, France
KOM1427	France	Kombucha	UBO, France
KOM1428	France	Kombucha	UBO, France
KOM1429	France	Kombucha	UBO, France
KOM143	France	Kombucha	UBO, France
KOM1431	France	Kombucha	UBO, France
KOM1432	France	Kombucha	UBO, France
KOM1433	France	Kombucha	UBO, France
KOM1434	France	Kombucha	UBO, France
KOM1435	France	Kombucha	UBO, France
KOM1436	France	Kombucha	UBO, France
KOM1437	France	Kombucha	UBO, France
KOM1438	France	Kombucha	UBO, France
KOM1439	France	Kombucha	UBO, France
KOM1440	France	Kombucha	UBO, France
KOM1441	France	Kombucha	UBO, France
KOM1442	France	Kombucha	UBO, France
KOM1443	France	Kombucha	UBO, France
KOM1444	France	Kombucha	UBO, France
KOM1445	France	Kombucha	UBO, France
KOM1446	France	Kombucha	UBO, France
KOM1447	France	Kombucha	UBO, France
KOM1448	France	Kombucha	UBO, France
KOM1449	France	Kombucha	UBO, France
KOM145	France	Kombucha	UBO, France
KOM1450	France	Kombucha	UBO, France
KOM1451	France	Kombucha	UBO, France
KOM1452	France	Kombucha	UBO, France
KOM1453	France	Kombucha	UBO, France
KOM1454	France	Kombucha	UBO, France
KOM1455	France	Kombucha	UBO, France
KOM1456	France	Kombucha	UBO, France
KOM1458	France	Kombucha	UBO, France
KOM1459	France	Kombucha	UBO, France
KOM146	France	Kombucha	UBO, France
KOM1460	France	Kombucha	UBO, France
KOM1462	France	Kombucha	UBO, France
KOM1463	France	Kombucha	UBO, France
KOM1465	France	Kombucha	UBO, France
KOM1467	France	Kombucha	UBO, France
KOM1469	France	Kombucha	UBO, France
KOM147	France	Kombucha	UBO, France
KOM1470	France	Kombucha	UBO, France
KOM1477	France	Kombucha	UBO, France
KOM1478	France	Kombucha	UBO, France
KOM148	France	Kombucha	UBO, France
KOM1481	France	Kombucha	UBO, France
KOM1482	France	Kombucha	UBO, France
KOM1485	France	Kombucha	UBO, France
KOM1488	France	Kombucha	UBO, France
KOM1489	France	Kombucha	UBO, France
KOM149	France	Kombucha	UBO, France
KOM1490	France	Kombucha	UBO, France
KOM1491	France	Kombucha	UBO, France
KOM1492	France	Kombucha	UBO, France
KOM1499	France	Kombucha	UBO, France
L02/A2 AZ	France	NA	UB, France
L02/E2 AZ	France	Wine	UB, France
L0301	South Africa	Wine	ISVV, Bordeaux, France
L0302	NA	Wine	ISVV, Bordeaux, France
L0303	NA	Wine	ISVV, Bordeaux, France
L0304	NA	Wine	ISVV, Bordeaux, France
L0305	NA	Wine	ISVV, Bordeaux, France
L0306	NA	Wine	ISVV, Bordeaux, France
L0307	NA	Wine	ISVV, Bordeaux, France
L0308	France	Wine	ISVV, Bordeaux, France
L0309	France	Wine	ISVV, Bordeaux, France
L0407	France	Wine	ISVV, Bordeaux, France
L0411	France	Wine	ISVV, Bordeaux, France
L0417	France	Wine	ISVV, Bordeaux, France
L0420	France	Wine	ISVV, Bordeaux, France
L0422	France	Wine	ISVV, Bordeaux, France
L0424	France	Wine	ISVV, Bordeaux, France
L0425	France	Wine	ISVV, Bordeaux, France
L0447	France	Wine	ISVV, Bordeaux, France
L0452	France	Wine	ISVV, Bordeaux, France
L0453	France	Wine	ISVV, Bordeaux, France
L0461	France	Wine	ISVV, Bordeaux, France
L0462	France	Wine	ISVV, Bordeaux, France
L0463	France	Wine	ISVV, Bordeaux, France
L0464	France	Wine	ISVV, Bordeaux, France
L0465	France	Wine	ISVV, Bordeaux, France
L0467	France	Wine	ISVV, Bordeaux, France
L0468	France	Wine	ISVV, Bordeaux, France
L0469	France	Wine	ISVV, Bordeaux, France
L0503	France	Wine	ISVV, Bordeaux, France
L0506	France	Wine	ISVV, Bordeaux, France
L0508	France	Wine	ISVV, Bordeaux, France
L0509	France	Wine	ISVV, Bordeaux, France
L0510	France	Wine	ISVV, Bordeaux, France
L0511	France	Wine	ISVV, Bordeaux, France
L0512	France	Wine	ISVV, Bordeaux, France
L0513	France	Wine	ISVV, Bordeaux, France
L0514	France	Wine	ISVV, Bordeaux, France
L0515	France	Wine	ISVV, Bordeaux, France
L0516	France	Wine	ISVV, Bordeaux, France
L0517	France	Wine	ISVV, Bordeaux, France
L0519	France	Wine	ISVV, Bordeaux, France
L0520	France	Wine	ISVV, Bordeaux, France
L0521	France	Wine	ISVV, Bordeaux, France
L0522	France	Wine	ISVV, Bordeaux, France
L0523	France	Wine	ISVV, Bordeaux, France
L0524	France	Wine	ISVV, Bordeaux, France
L0525	France	Wine	ISVV, Bordeaux, France
L0526	France	Wine	ISVV, Bordeaux, France
L0527	France	Wine	ISVV, Bordeaux, France
L0538	France	Wine	ISVV, Bordeaux, France
L0539	France	Wine	ISVV, Bordeaux, France
L0541	France	Wine	ISVV, Bordeaux, France
L06/034 AZ	France	Wine	UB, France
L06/036 AZ	France	Wine	UB, France
L06/36 AZ	France	Wine	UB, France
L0602	France	Wine	ISVV, Bordeaux, France
L0611	France	Wine	ISVV, Bordeaux, France
L0612	France	Wine	ISVV, Bordeaux, France
L0614	France	Wine	ISVV, Bordeaux, France
L0615	France	Wine	ISVV, Bordeaux, France
L0616	France	Wine	ISVV, Bordeaux, France
L0618	France	Wine	ISVV, Bordeaux, France
L0619	France	Wine	ISVV, Bordeaux, France
L0620	France	Wine	ISVV, Bordeaux, France
L0621	France	Wine	ISVV, Bordeaux, France
L0622	France	Wine	ISVV, Bordeaux, France
L0623	France	Wine	ISVV, Bordeaux, France
L0624	France	Wine	ISVV, Bordeaux, France
L0626	France	Wine	ISVV, Bordeaux, France
L0627	France	Wine	ISVV, Bordeaux, France
L0628	France	Wine	ISVV, Bordeaux, France
L1120	France	Wine	ISVV, Bordeaux, France
L14155	Chile	Wine	UCD
L14156	Chile	Wine	UCD
L14157	France	Wine	UCD
L14160	NA	Kombucha	UCD
L14161	USA	Wine	UCD
L14163	New zealand	Wine	UCD
L14164	New zealand	Wine	UCD
L14165	Portugal	Wine	UCD
L14166	Portugal	Wine	UCD
L14168	South Africa	Wine	UCD
L14169	Thailand	Fruit wine	UCD
L14170	USA	Wine	UCD
L14172	USA	Wine	UCD
L14173	USA	Wine	UCD
L14174	British Columbia	Wine	UCD
L14175	USA	Wine	UCD
L14176	USA	Wine	UCD
L14177	USA	Wine	UCD
L14178	USA	Wine	UCD
L14180	Croatia	Wine	UCD
L14182	Spain	Wine	UCD
L14183	Uruguay	Wine	UCD
L14184	USA	Beer	UCD
L14185	USA	Beer	UCD
L14186	USA	Cider	UCD
L14187	USA	Wine	UCD
L14188	USA	Wine	UCD
L14189	Italy	Wine	UCD
L14190	Argentina	Wine	UCD
L14191	USA	Wine	UCD
L14192	USA	Wine	UCD
L14193	USA	Wine	UCD
L14194	USA	Wine	UCD
L14195	Belgium	Beer	UCD
LA	NA	NA	Lessafre
LAN1501	France	Wine	ICV
LAN1503	France	Wine	ICV
LAN1504	France	Wine	ICV
LAN1505	France	Wine	ICV
LAN1506	France	Wine	ICV
LAN1507	France	Wine	ICV
LB15101g	France	Wine	ISVV, Bordeaux, France
LB15102g	France	Wine	ISVV, Bordeaux, France
LB15103m	France	Wine	ISVV, Bordeaux, France
LB15104p	France	Wine	ISVV, Bordeaux, France
LB15105m	France	Wine	ISVV, Bordeaux, France
LB15106p	France	Wine	ISVV, Bordeaux, France
LB15107g	France	Wine	ISVV, Bordeaux, France
LB15108m	France	Wine	ISVV, Bordeaux, France
LB15109p	France	Wine	ISVV, Bordeaux, France
LB15110g	France	Wine	ISVV, Bordeaux, France
LJ1	NA	NA	Lessafre
MAR90_1	France	Wine	ISVV, Bordeaux, France
MAR90_10	France	Wine	ISVV, Bordeaux, France
MAR90_2	France	Wine	ISVV, Bordeaux, France
MAR90_3	France	Wine	ISVV, Bordeaux, France
MAR90_4	France	Wine	ISVV, Bordeaux, France
MAR90_5	France	Wine	ISVV, Bordeaux, France
MAR90_6	France	Wine	ISVV, Bordeaux, France
MAR90_7	France	Wine	ISVV, Bordeaux, France
MAR90_8	France	Wine	ISVV, Bordeaux, France
MAR90_9	France	Wine	ISVV, Bordeaux, France
Mauve-1991	France	Wine	ISVV, Bordeaux, France
Mauve-2010-1	France	Wine	ISVV, Bordeaux, France
Mauve-2010-3	France	Wine	ISVV, Bordeaux, France
Medoc-12-01	France	Wine	ISVV, Bordeaux, France
Medoc-12-02	France	Wine	ISVV, Bordeaux, France
Medoc-12-03	France	Wine	ISVV, Bordeaux, France
Medoc-12-04	France	Wine	ISVV, Bordeaux, France
Medoc-12-05	France	Wine	ISVV, Bordeaux, France
Medoc-12-06	France	Wine	ISVV, Bordeaux, France
Medoc-12-07	France	Wine	ISVV, Bordeaux, France
Medoc-12-08	France	Wine	ISVV, Bordeaux, France
Medoc-12-09	France	Wine	ISVV, Bordeaux, France
Medoc-12-10	France	Wine	ISVV, Bordeaux, France
Medoc-12-11	France	Wine	ISVV, Bordeaux, France
Medoc-12-12	France	Wine	ISVV, Bordeaux, France
Medoc-12-13	France	Wine	ISVV, Bordeaux, France
Medoc-12-14	France	Wine	ISVV, Bordeaux, France
Medoc-12-15	France	Wine	ISVV, Bordeaux, France
Medoc-12-16	France	Wine	ISVV, Bordeaux, France
Medoc-12-17	France	Wine	ISVV, Bordeaux, France
Medoc-12-18	France	Wine	ISVV, Bordeaux, France
Medoc-12-19	France	Wine	ISVV, Bordeaux, France
Medoc-12-20	France	Wine	ISVV, Bordeaux, France
Medoc-12-mini-01	France	Wine	ISVV, Bordeaux, France
Medoc-12-mini-02	France	Wine	ISVV, Bordeaux, France
Medoc-12-mini-03	France	Wine	ISVV, Bordeaux, France
Medoc-12-mini-04	France	Wine	ISVV, Bordeaux, France
Medoc-12-mini-05	France	Wine	ISVV, Bordeaux, France
Medoc-12-mini-06	France	Wine	ISVV, Bordeaux, France
Medoc-12-mini-07	France	Wine	ISVV, Bordeaux, France
Medoc-12-mini-08	France	Wine	ISVV, Bordeaux, France
Medoc-12-mini-09	France	Wine	ISVV, Bordeaux, France
Medoc-12-mini-12	France	Wine	ISVV, Bordeaux, France
Medoc-12-mini-13	France	Wine	ISVV, Bordeaux, France
Medoc-12-mini-14	France	Wine	ISVV, Bordeaux, France
Medoc-12-mini-15	France	Wine	ISVV, Bordeaux, France
Medoc-12-mini-16	France	Wine	ISVV, Bordeaux, France
Medoc-12-mini-17	France	Wine	ISVV, Bordeaux, France
Merlot_329_CM_1	France	Wine	Microflora
Merlot_329_CM_2	France	Wine	Microflora
Merlot_329_CM_3	France	Wine	Microflora
Merlot_329_CM_5	France	Wine	Microflora
Merlot_329_CM_7	France	Wine	Microflora
Merlot_329_CM_8	France	Wine	Microflora
Merlot_329_CM_9	France	Wine	Microflora
MLC_296_2014_1	France	Wine	Microflora
MLC_296_2014_10	France	Wine	Microflora
MLC_296_2014_15	France	Wine	Microflora
MLC_296_2014_2	France	Wine	Microflora
MLC_296_2014_3	France	Wine	Microflora
MLC_296_2014_4	France	Wine	Microflora
MLC_296_2014_5	France	Wine	Microflora
MLC_296_2014_6	France	Wine	Microflora
MLC_296_2014_7	France	Wine	Microflora
MLC_296_2014_8	France	Wine	Microflora
MLC_296_2014_9	France	Wine	Microflora
MRC117b	Brazil	Wine	UEPE, Brazil
MRC140	Brazil	Wine	UEPE, Brazil
MRC172	Brazil	Wine	UEPE, Brazil
MRC177	Brazil	Wine	UEPE, Brazil
MRC178	Brazil	Wine	UEPE, Brazil
MRC180b	Brazil	Wine	UEPE, Brazil
MRC181b	Brazil	Wine	UEPE, Brazil
MRC190b	Brazil	Wine	UEPE, Brazil
MRC78	Brazil	Wine	UEPE, Brazil
MRC80	Brazil	Wine	UEPE, Brazil
MRC86	Brazil	Wine	UEPE, Brazil
NL002	France	Wine	IFV
NL003	France	Wine	IFV
NL004	France	Wine	IFV
NL005	France	Wine	IFV
NL016	France	Wine	IFV
NL017	France	Wine	IFV
NL018	France	Wine	IFV
NL019	France	Wine	IFV
NL020	France	Wine	IFV
NL043	France	Wine	IFV
NL044	France	Wine	IFV
NL045	France	Wine	IFV
NL046	France	Wine	IFV
NL047	France	Wine	IFV
NL048	France	Wine	IFV
NL049	France	Wine	IFV
NL050	France	Wine	IFV
NL051	France	Wine	IFV
NL053	France	Wine	IFV
NL054	France	Wine	IFV
NL055	France	Wine	IFV
NL057	France	Wine	IFV
NL058	France	Wine	IFV
NL059	France	Wine	IFV
NL060	France	Wine	IFV
NL061	France	Wine	IFV
NL062	France	Wine	IFV
NL063	France	Wine	IFV
NL064	France	Wine	IFV
NL070	France	Wine	IFV
NL071	France	Wine	IFV
NL072	France	Wine	IFV
NL073	France	Wine	IFV
NL074	France	Wine	IFV
NL082	France	Wine	IFV
NL083	France	Wine	IFV
NL084	France	Wine	IFV
NL085	France	Wine	IFV
NL086	France	Wine	IFV
NL109	France	Wine	IFV
NL110	France	Wine	IFV
NL111	France	Wine	IFV
NL112	France	Wine	IFV
NL122	France	Wine	IFV
NL123	France	Wine	IFV
NL124	France	Wine	IFV
NL125	France	Wine	IFV
NL126	France	Wine	IFV
NL142	France	Wine	IFV
NL143	France	Wine	IFV
NL144	France	Wine	IFV
NL145	France	Wine	IFV
NL146	France	Wine	IFV
NL172	France	Wine	IFV
NL173	France	Wine	IFV
NL174	France	Wine	IFV
NL175	France	Wine	IFV
NL176	France	Wine	IFV
NL191	France	Wine	IFV
NL192	France	Wine	IFV
NL193	France	Wine	IFV
NL194	France	Wine	IFV
NL195	France	Wine	IFV
NL221	France	Wine	IFV
NL222	France	Wine	IFV
NL223	France	Wine	IFV
NL224	France	Wine	IFV
NL225	France	Wine	IFV
NL226	France	Wine	IFV
NL227	France	Wine	IFV
NL228	France	Wine	IFV
NL229	France	Wine	IFV
NL230	France	Wine	IFV
NL231	France	Wine	IFV
NL232	France	Wine	IFV
NL233	France	Wine	IFV
NL234	France	Wine	IFV
NL235	France	Wine	IFV
NL236	France	Wine	IFV
NL237	France	Wine	IFV
NL238	France	Wine	IFV
NL239	France	Wine	IFV
NL240	France	Wine	IFV
NL241	France	Wine	IFV
NL242	France	Wine	IFV
NL243	France	Wine	IFV
NL270	France	Wine	IFV
NL271	France	Wine	IFV
NL272	France	Wine	IFV
NL273	France	Wine	IFV
NL274	France	Wine	IFV
NL289	France	Wine	IFV
NL290	France	Wine	IFV
NL293	France	Wine	IFV
NL318	France	Wine	IFV
NL319	France	Wine	IFV
NL321	France	Wine	IFV
NL322	France	Wine	IFV
NL337	France	Wine	IFV
NL338	France	Wine	IFV
NL339	France	Wine	IFV
NL340	France	Wine	IFV
NL341	France	Wine	IFV
NL366	France	Wine	IFV
NL367	France	Wine	IFV
NL368	France	Wine	IFV
NL369	France	Wine	IFV
NL370	France	Wine	IFV
NL382	France	Wine	IFV
NL383	France	Wine	IFV
NL384	France	Wine	IFV
NL385	France	Wine	IFV
NL386	France	Wine	IFV
NL387	France	Wine	IFV
NL412	France	Wine	IFV
NL413	France	Wine	IFV
NL414	France	Wine	IFV
NL415	France	Wine	IFV
NL416	France	Wine	IFV
NL430	France	Wine	IFV
NL431	France	Wine	IFV
NL432	France	Wine	IFV
NL433	France	Wine	IFV
NL434	France	Wine	IFV
NL450	France	Wine	IFV
NL451	France	Wine	IFV
NL452	France	Wine	IFV
NL453	France	Wine	IFV
NL454	France	Wine	IFV
NL534	France	Wine	IFV
NL539	France	Wine	IFV
NL541	France	Wine	IFV
NL548	France	Wine	IFV
NL549	France	Wine	IFV
NL550	France	Wine	IFV
NL551	France	Wine	IFV
NL552	France	Wine	IFV
NL553	France	Wine	IFV
NL554	France	Wine	IFV
NL555	France	Wine	IFV
NL556	France	Wine	IFV
NL557	France	Wine	IFV
NL558	France	Wine	IFV
NL559	France	Wine	IFV
NL561	France	Wine	IFV
NL562	France	Wine	IFV
NL581	France	Wine	IFV
NL582	France	Wine	IFV
NL583	France	Wine	IFV
NL584	France	Wine	IFV
NL585	France	Wine	IFV
NL586	France	Wine	IFV
NL587	France	Wine	IFV
NL588	France	Wine	IFV
NL589	France	Wine	IFV
NL590	France	Wine	IFV
NL6292	France	Wine	IFV
NL6293	France	Wine	IFV
NL6295	France	Wine	IFV
NL6296	France	Wine	IFV
NL6297	France	Wine	IFV
NL6298	France	Wine	IFV
NL6299	France	Wine	IFV
NL6300	France	Wine	IFV
NL6319	France	Wine	IFV
NL6328	France	Wine	IFV
NL665	France	Wine	IFV
NL959	France	Wine	IFV
NL960	France	Wine	IFV
NL980	France	Wine	IFV
NRRLY12961	Belgium	Beer	NRLLY
R1	NA	NA	Lessafre
Schopferer 15	Germany	Wine	Geisenheim, Germany
Schopferer 16	Germany	Wine	Geisenheim, Germany
SJ12-1	France	Wine	ISVV, Bordeaux, France
SJ12-2	France	Wine	ISVV, Bordeaux, France
SJ12-3	France	Wine	ISVV, Bordeaux, France
SJ12-4	France	Wine	ISVV, Bordeaux, France
SJ12-5	France	Wine	ISVV, Bordeaux, France
SJ12-6	France	Wine	ISVV, Bordeaux, France
UWOPS 92- 244.4	Mexico	Tequila	UWOPS
UWOPS 92- 255.4	Mexico	Tequila	UWOPS
UWOPS 92- 262.3	Mexico	Tequila	UWOPS
UWOPS 92- 297.4	Mexico	Tequila	UWOPS
UWOPS 92- 298.4	Mexico	Tequila	UWOPS
UWOPS 92- 300.5	Mexico	Tequila	UWOPS
UWOPS 94- 239.3	Mexico	Tequila	UWOPS
UWOPS 94- 263.2	Mexico	Tequila	UWOPS
V1	Lebanon	Wine	Lebanon
V2	Lebanon	Wine	Lebanon
VP1501	Italy	Wine	UNIFG, Italy
VP1502	Italy	Wine	UNIFG, Italy
VP1503	Italy	Wine	UNIFG, Italy
VP1504	Italy	Wine	UNIFG, Italy
VP1505	Italy	Wine	UNIFG, Italy
VP1506	Italy	Wine	UNIFG, Italy
VP1507	Italy	Wine	UNIFG, Italy
VP1508	Italy	Wine	UNIFG, Italy
VP1509	Italy	Wine	UNIFG, Italy
VP1510	Italy	Wine	UNIFG, Italy
VP1511	Italy	Wine	UNIFG, Italy
VP1512	Italy	Wine	UNIFG, Italy
VP1513	Italy	Wine	UNIFG, Italy
VP1514	Italy	Wine	UNIFG, Italy
VP1515	Italy	Wine	UNIFG, Italy
VP1517	Italy	Wine	UNIFG, Italy
VP1519	Italy	Wine	UNIFG, Italy
VP1520	Italy	Wine	UNIFG, Italy
VP1522	Italy	Wine	UNIFG, Italy
VP1523	Italy	Wine	UNIFG, Italy
VP1524	Italy	Wine	UNIFG, Italy
VP1525	Italy	Wine	UNIFG, Italy
VP1526	Italy	Wine	UNIFG, Italy
VP1527	Italy	Wine	UNIFG, Italy
VP1528	Italy	Wine	UNIFG, Italy
VP1529	Italy	Wine	UNIFG, Italy
VP1530	Italy	Wine	UNIFG, Italy
VP1531	Italy	Wine	UNIFG, Italy
VP1532	Italy	Wine	UNIFG, Italy
VP1533	Italy	Wine	UNIFG, Italy
VP1534	Italy	Wine	UNIFG, Italy
VP1535	Italy	Wine	UNIFG, Italy
VP1536	Italy	Wine	UNIFG, Italy
VP1537	Italy	Wine	UNIFG, Italy
VP1538	Italy	Wine	UNIFG, Italy
VP1539	Italy	Wine	UNIFG, Italy
VP1540	Italy	Wine	UNIFG, Italy
VP1541	Italy	Wine	UNIFG, Italy
VP1542	Italy	Wine	UNIFG, Italy
VP1543	Italy	Wine	UNIFG, Italy
VP1544	Italy	Wine	UNIFG, Italy
VP1545	Italy	Wine	UNIFG, Italy
VP1546	Italy	Wine	UNIFG, Italy
VP1547	Italy	Wine	UNIFG, Italy
VP1548	Italy	Wine	UNIFG, Italy
VP1549	Italy	Wine	UNIFG, Italy
YJS5302	Sweden	NA	UNISTRA, France
YJS5310	Netherlands	NA	UNISTRA, France
YJS5319	Sweden	NA	UNISTRA, France
YJS5320	Sweden	NA	UNISTRA, France
YJS5334	Italy	Wine	UNISTRA, France
YJS5340	Belgium	NA	UNISTRA, France
YJS5344	Belgium	NA	UNISTRA, France
YJS5347	Sweden	NA	UNISTRA, France
YJS5349	Italy	Wine	UNISTRA, France
YJS5357	Sweden	NA	UNISTRA, France
YJS5363	Italy	Wine	UNISTRA, France
YJS5368	Italy	Wine	UNISTRA, France
YJS5382	Chile	NA	UNISTRA, France
YJS5384	Italy	Wine	UNISTRA, France
YJS5385	Chile	NA	UNISTRA, France
YJS5392	Belgium	NA	UNISTRA, France
YJS5396	Belgium	NA	UNISTRA, France
YJS5397	Spain	NA	UNISTRA, France
YJS5398	Italy	Wine	UNISTRA, France
YJS5400	Italy	Wine	UNISTRA, France
YJS5402	Italy	Wine	UNISTRA, France
YJS5406	Italy	Wine	UNISTRA, France
YJS5407	Belgium	NA	UNISTRA, France
YJS5408	Chile	NA	UNISTRA, France
YJS5413	Italy	Wine	UNISTRA, France
YJS5416	Belgium	NA	UNISTRA, France
YJS5417	Italy	Wine	UNISTRA, France
YJS5420	Italy	Wine	UNISTRA, France
YJS5422	South Africa	NA	UNISTRA, France
YJS5426	South Africa	Wine	UNISTRA, France
YJS5431	Italy	Wine	UNISTRA, France
YJS5434	Chile	NA	UNISTRA, France
YJS5440	South Africa	Wine	UNISTRA, France
YJS5445	Spain	NA	UNISTRA, France
YJS5447	South Africa	Wine	UNISTRA, France
YJS5449	Chile	NA	UNISTRA, France
YJS5453	Spain	NA	UNISTRA, France
YJS5454	Chile	NA	UNISTRA, France
YJS5456	Australia	NA	UNISTRA, France
YJS5458	South Africa	NA	UNISTRA, France
YJS5459	Italy	Wine	UNISTRA, France
YJS5461	Spain	NA	UNISTRA, France
YJS5463	Belgium	NA	UNISTRA, France
YJS5469	South Africa	Wine	UNISTRA, France
YJS5473	Italy	Wine	UNISTRA, France
YJS5476	South Africa	Wine	UNISTRA, France
YJS5478	Italy	Wine	UNISTRA, France
YJS5479	South Africa	Wine	UNISTRA, France
YJS5485	South Africa	Wine	UNISTRA, France
YJS5487	South Africa	Wine	UNISTRA, France
