# Supplementary material for: Brettanomyces bruxellensis population survey reveals a diploid-triploid complex structured according to substrate of isolation and geographical distribution
Source: Sci Rep. 2018 Mar 7;8:4136. doi: 10.1038/s41598-018-22580-7 (PMC5841430; doi:10.1038/s41598-018-22580-7)
Supplement: Supplementary file 3 — Supplementary Table S2 [file 41598_2018_22580_MOESM3_ESM.xlsx]

## Sheet: Sheet1
Supplementary Table S2. Microsatellite loci for B. bruxellensis genotyping.
Microsatellite name	Motif	Primers a	Fluorescent dies	Tm, °C	Contig# (position), AWRI1499	Scaffold#, strain CBS2499	Number of recorded alleles (min-max size) b	Allele size (number of repeats), AWRI1499 b	Coding sequence	Ho (observed heterozygosity)
B224	CTT/GCT	F: TGCAAGTTCTGCAGCGTT;	FAM	53	#224 (397513)	6	5 (103-127)	103(1); 106(640); 109(1499); 112(27); 127(554)	NA	0.459
		R: ACCAACAACAGCAAAGACACG
B174	GAT	F: TGGTGCTTAGAGCAGATGATG	FAM		#174 (2420882)	1	9 (184-214)	184(2); 187(8); 190(1); 193(91); 196(1497); 199(1); 202(2); 205(559); 214(1)	Riboflavin aldehyde-forming enzyme [EIF47072.1]	0.447
		R: GCAACTGTTCCAATGAATTCC
D9b	ATG	F: TAATGAGAGAAGATGGAAAG	FAM	53	#190 (32569)	9	11 (308-443)	308(768); 323(5); 329(1); 332(1); 335(3); 338(46); 341(627); 383(1160); 389(178); 440(7); 443(1)	NA	0.899
		R: TTGCACAACCTGTTTTTTCTA
B101	GAA/GAT	F: CACGCAAAAGAAGATGAGGA	HEX	56	#101 (118087)	3	8 (134-161)	134(7); 137(20); 140(960); 143(1088); 146(727); 149(1); 152(1); 161(7)	NA	0.858
		R: TGCCATTCCTTATCCAAGTTG
B135c	CAA/AAC	F: ACATGCAAGACGTGCTCAAAG	HEX	53	#135 (21220)	2	15 (247-289)	285(10); 288(2); 297(39); 312(8); 315(1); 318(1); 321(31); 324(3); 327(644); 333(26); 336(579); 339(24); 342(502); 345(2); 348(45); 354(4); 357(561); 363(201)	NA	0.865
		R: TGATCTCTTCCTGCAGCA
B122c	ATC	F: GAAAACGAGTTCGGAAGACT	HEX		#122 (18840)	7	11 (329-443)	329(7); 335(4); 338(1243); 341(6); 344(1); 353(529); 356(1); 377(1); 413(2); 428(90); 443(41)	Putative histone acetyltransferase saga complex component [EIF47840.1]	0.453
		R: AAAAATTGAACGTGGTGATG
D2	TGA/TGG	F: GCCATCATTGTGACTGTCGTT	AT550	56	#104 (12956)	2	5 (94-118)	94(8); 103(5); 106(889); 109(758); 118(180)	NA	0.247
		R: CATTCGCTTTCCAACTCTCA
B301	TTG/CTG	F: GTATGCTTGCGGGACTTGATT	AT550		#301 (326230)	7	9 (139-181)	139(5); 142(3); 145(1493); 148(133); 151(542); 154(565); 175(208); 178(1); 181(39)	NA	0.615
		R: GCGACTTCAACAGCAGCTTAA
D10b	TGC/TGT	F: CTCTGCATTGCTTACTTAGAC	AT550	53	#96 (16790)	10	12 (219-282)	219(4); 234(1); 237(201); 246(5); 249(8); 252(1193); 255(602); 261(8); 264(13); 273(564); 276(7); 282(1)	NA	0.806
		R: TTCCATTTATGATGGCAGGG
B273	TTA/ATT	F: CTGCAAGAAGATGAATTGGAA	AT565	53	#273 (521465)	6	3 (153-159)	153(1452); 156(794); 159(13)	NA	0.544
		R: ACCTTTGGATTGGCCCTTT
B22	ATG	F: TTAGGTGGTTATCCGGAGGAG	AT565	56	#22 (241906)	8	18 (189-273)	189(41); 195(1); 201(216); 204(8); 207(786); 210(1); 213(18); 216(802); 219(1); 222(4); 225(776); 228(1); 231(22); 243(1); 252(1); 261(7); 264(7); 273(524)	NA	0.625
		R: TATCCTCGTCAGCTTCTGCTT
D1	ACA	F: AGGAGGCTCCCGGAAATGT	AT565		#258 (60314)	1	18 (285-363)	285(10); 288(2); 297(39); 312(8); 315(1); 318(1); 321(31); 324(3); 327(644); 333(26); 336(579); 339(24); 342(502); 345(2); 348(45); 354(4); 357(561); 363(201)	NA	0.792
		R: GTGCAAATTGGGGTGGAGA
a Forward primers were tailed on 5'-end with M13 sequence (CACGACGTTGTAAAACGAC)
b Allele size in bp
