# Supplementary material for: Brettanomyces bruxellensis population survey reveals a diploid-triploid complex structured according to substrate of isolation and geographical distribution
Source: Sci Rep. 2018 Mar 7;8:4136. doi: 10.1038/s41598-018-22580-7 (PMC5841430; doi:10.1038/s41598-018-22580-7)
Supplement: Supplementary file 4 — Supplementary Table S3 [file 41598_2018_22580_MOESM4_ESM.xlsx]

## Sheet: Sheet1
Supplementary Table S3. Raw microsatellite data from genotype analysis of 1488 B. bruxellensis isolates. The numbers in the coloumns correspond to the sizes of amplified fragments per strain (left coloumn) and microsatellite locus (top row).
Isolate	B101	B122c	B135c	B174	B22	B224	B273	B301	D1	D10b	D2	D9b
10AB1	143/146	#N/A	247/274/283	196/205	216/225/273	106/109/127	153/156	145/151/154	336/357	#N/A	106	308/383
10AB2	143/146	338/353	247/274/283	196/205	216/225/273	106/109/127	153/156	145/151/154	336/357	252/255	106	308/383
10AB3	143/146	#N/A	247/274/283	196/205	216/225/273	106/109/127	153/156	#N/A	336/357	#N/A	106	#N/A
10AB4	143/146	#N/A	#N/A	196/205	216/225/273	106/109/127	#N/A	145/151/154	336/357	#N/A	106	308/383
10AB9	143/146	#N/A	247/274/283	196/205	216/225/273	106/109/127	153/156	145/151/154	336/357	252/255	106	308/383
12-LT-C26-d-01	143/146	338/353	247/274/283	196/205	216/225/273	106/109/127	153/156	145/151/154	336/357	252/255	106	308/383
12-LT-C26-d-02	143/146	338/353	247/274/283	196/205	216/225/273	106/109/127	153/156	145/151/154	336/357	252/255	106	308/383
12-LT-C26-d-03	143/146	338/353	247/274/283	196/205	216/225/273	106/109/127	153/156	145/151/154	336/357	252/255	106	308/383
12-LT-C26-d-04	143/146	338/353	247/274/283	196/205	216/225/273	106/109/127	153/156	145/151/154	336/357	252/255	106	308/383
12-LT-C26-d-05	143/146	338/353	247/274/283	196/205	216/225/273	106/109/127	153/156	145/151/154	#N/A	#N/A	106	308/383
12-LT-C26-d-06	143/146	338/353	247/274/283	196/205	216/225/273	106/109/127	153/156	145/151/154	336/357	252/255	106	308/383
12-LT-C26-d-07	143/146	338/353	247/274/283	196/205	216/225/273	106/109/127	153/156	145/151/154	336/357	252/255	106	308/383
12-LT-C26-d-08	143/146	338/353	247/274/283	196/205	216/225/273	106/109/127	#N/A	145/151/154	336/357	252/255	106	308/383
12-LT-C26-d-09	143/146	338/353	247/274/283	196/205	216/225/273	106/109/127	153/156	145/151/154	336/357	252/255	106	308/383
12-LT-C26-d-10	143/146	#N/A	#N/A	196/205	216/225/273	106/109/127	153/156	145/151/154	336/357	252/255	106	308/383
12-LT-VGC3-c-01	#N/A	338	265/274	196	207	109	#N/A	145	327/342	#N/A	109	341/383
12-LT-VGC3-c-02	140/143	338	265/274	196	207	109	#N/A	145	327/342	252/273	109	341/383
12-LT-VGC3-c-03	#N/A	338	265/274	196	207	109	153	145	327/342	252/273	109	341/383
12-LT-VGC3-c-04	#N/A	338	265/274	196	207	109	153	145	327/342	252/273	109	341/383
12-LT-VGC3-c-05	140	338	265/274	196	207	109	153	145	327/342	252/273	109	341/383
12-LT-VGC3-c-06	#N/A	338	265/274	196	207	109	153	145	327/342	252/273	109	341/383
12-LT-VGC3-c-07	140	338	265/274	196	207	109	153	145	327/342	252/273	109	341/383
12-LT-VGC3-c-08	140	338	265/274	196	207	109	153	145	327/342	252/273	109	341/383
12-LT-VGC3-c-09	140	338	265/274	196	207	109	153	145	327/342	252/273	109	341/383
12-LT-VGC3-c-10	143/146	338/353	247/274/283	196/205	216/225/273	106/109/127	#N/A	145/151/154	336/357	252/255	106	308/383
12LO1C1	143/146	338/353	247/274/283	196/205	216/225/273	106/109/127	153/156	145/151/154	336/357	252/255	106	308/383
12LO1C2	143/146	338/353	247/274/283	196/205	216/225/273	106/109/127	153/156	145/151/154	336/357	252/255	106	308/383
12LD1C1	143/146	338/353	247/274/283	196/205	216/225/273	106/109/127	153/156	145/151/154	336/357	252/255	106	308/383
12LD1C10	143/146	338/353	247/274/283	196/205	216/225/273	106/109/127	153/156	145/151/154	336/357	252/255	106	308/383
12LD1C11	#N/A	338/353	247/274/283	196/205	216/225/273	106/109/127	153/156	145/151/154	336/357	252/255	106	308/383
12LD1C12	143/146	338/353	247/274/283	196/205	216/225/273	106/109/127	153/156	145/151/154	336/357	252/255	106	308/383
12LD1C13	143/146	338/353	247/274/283	196/205	216/225/273	106/109/127	153/156	145/151/154	336/357	252/255	106	308/383
12LD1C14	143/146	338/353	247/274/283	196/205	216/225/273	106/109/127	153/156	145/151/154	336/357	252/255	106	308/383
12LD1C15	143/146	338/353	247/274/283	196/205	216/225/273	106/109/127	153/156	145/151/154	336/357	252/255	106	308/383
12LD1C16	143/146	338/353	247/274/283	#N/A	216/225/273	106/109/127	153/156	145/151/154	336/357	252/255	106	#N/A
12LD1C2	143/146	338/353	247/274/283	196/205	216/225/273	106/109/127	153/156	145/151/154	336/357	252/255	106	308/383
12LD1C3	143/146	338/353	247/274/283	196/205	216/225/273	106/109/127	153/156	145/151/154	336/357	252/255	106	308/383
12LD1C4	143/146	338/353	247/274/283	196/205	216/225/273	106/109/127	153/156	145/151/154	336/357	252/255	106	308/383
12LD1C5	143/146	338/353	247/274/283	196/205	216/225/273	106/109/127	153/156	145/151/154	336/357	252/255	106	308/383
12LD1C6	146	338/353	247/274/283	196/205	216/225/273	106/109/127	153/156	145/151/154	336/357	252/255	106	308/383
12LD1C7	143/146	338/353	247/274/283	196/205	216/225/273	106/109/127	153/156	145/151/154	336/357	252/255	106	308/383
12LD1C8	143/146	#N/A	247/274/283	196/205	216/225/273	106/109/127	153/156	145/151/154	336/357	252/255	106	308/383
12LD1C9	143/146	338/353	247/274/283	196/205	216/225/273	106/109/127	153/156	145/151/154	336/357	252/255	106	308/383
12LN1C1	143/146	#N/A	#N/A	196/205	216/225/273	106/109/127	153/156	145/151/154	#N/A	252/255	106	308/383
12LN1C10	143/146	338/353	247/274/283	196/205	216/225/273	106/109/127	153/156	145/151/154	#N/A	#N/A	106	308/383
12LN1C2	143/146	#N/A	#N/A	196/205	216/225/273	106/109/127	153/156	145/151/154	#N/A	252/255	106	308/383
12LN1C3	143/146	#N/A	#N/A	196/205	216/225/273	106/109/127	153/156	145/151/154	336/357	252/255	106	308/383
12LN1C4	143/146	#N/A	#N/A	196/205	216/225/273	106/109/127	153/156	145/151/154	336/357	#N/A	106	308/383
12LN1C5	143/146	338/353	247/274/283	196/205	216/225/273	106/109/127	153/156	145/151/154	336/357	252/255	106	308/383
12LN1C6	143/146	338/353	247/274/283	196/205	216/225/273	106/109/127	153/156	145/151/154	336/357	252/255	106	308/383
12LN1C7	143/146	338/353	247/274/283	196/205	216/225/273	106/109/127	153/156	145/151/154	336/357	252/255	106	308/383
12LN1C8	143/146	338/353	247/274/283	196/205	216/225/273	106/109/127	153/156	145/151/154	336/357	252/255	106	308/383
12LN1C9	143/146	338/353	247/274/283	196/205	216/225/273	106/109/127	153/156	145/151/154	336/357	252/255	106	308/383
12LO2C1	143/146	338/353	247/274/283	196/205	216/225/273	106/109/127	153/156	145/151/154	336/357	252/255	106	308/383
12LO2C2	143/146	338/353	247/274/283	196/205	216/225/273	106/109/127	153/156	145/151/154	336/357	252/255	106	308/383
12LD2C1	143/146	338/353	247/274/283	196/205	216/225/273	106/109/127	153/156	145/151/154	336/357	252/255	106	308/383
12LD2C2	146	338/353	247/274/283	196/205	216/225/273	106/109/127	153/156	145/151/154	336/357	252/255	106	308/383
12LD2C3	143/146	338/353	247/274/283	196/205	216/225/273	106/109	153/156	145/151/154	336/357	252/255	106	308/383
12LN2C1	140/143	338	265/274	196	207	109	153	145	327/342	252/273	109	341/383
12LN2C10	143/146	338/353	247/274/283	196/205	216/225/273	106/109/127	#N/A	145/151/154	336/357	252/255	106	308/383
12LN2C11	140/143	338/353	247/274/283	196/205	216/225/273	106/109/127	153/156	145/151/154	357	252/255	106	308/383
12LN2C12	140/143	338/353	247/274/283	196/205	216/225/273	106/109/127	153/156	145/151/154	336/357	252/255	106	308/383
12LN2C13	140/143	338/353	247/274/283	196/205	216/225/273	106/109/127	153/156	145/151/154	336/357	252/255	106	308/383
12LN2C14	140/143	338/353	247/274/283	196/205	216/225/273	106/109/127	153/156	145/151/154	336/357	252/255	106	308/383
12LN2C2	143/146	338/353	247/274/283	196/205	216/225/273	106/109/127	153/156	145/151/154	336/357	252/255	106	308/383
12LN2C3	143/146	#N/A	#N/A	196/205	216/225/273	106/109/127	153/156	145/151/154	336/357	252/255	106	308/383
12LN2C4	143/146	#N/A	247/274/283	196/205	216/225/273	106/109/127	153/156	145/151/154	336/357	252/255	106	308/383
12LN2C5	143/146	#N/A	#N/A	196/205	216/225/273	106/109/127	153/156	145/151/154	336/357	252/255	106	308/383
12LN2C6	143/146	#N/A	#N/A	196/205	216/225/273	106/109/127	153/156	145/151/154	336/357	252/255	106	308/383
12LN2C7	143/146	338/353	247/274/283	196/205	216/225/273	106/109/127	153/156	145/151/154	336/357	252/255	106	308/383
12LN2C8	143/146	338/353	247/274/283	196/205	216/225/273	106/109/127	153/156	145/151/154	336/357	252/255	106	308/383
12LN2C9	140/143	338/353	247/274/283	196/205	216/225/273	106/109/127	153/156	145/151/154	336/357	252/255	106	308/383
12AL1	143/146	338/353	247/274/283	196/205	216/225/273	106/109/127	153/156	145/151/154	336/357	252/255	106	308/383
13-LT-40/41-d-01	143/146	338/353	247/274/283	196/205	216/225/273	106/109/127	153/156	145/151/154	336/357	252/255	106	308/383
13-LT-40/41-d-02	140	338	265/274	196	207	109	153	145	327/342	252/273	109	341/383
13-LT-40/41-d-03	140/143	338	265/274	196	207	109	153	145	327/342	252/273	109	341/383
13-LT-40/41-d-04	140/143	338	265/274	196	207	109	153	145	327/342	252/273	109	341/383
13-LT-40/41-d-05	140/143	338	265/274	196	207	109	153	145	327/342	252/273	106	341/383
13-LT-40/41-d-06	140/143	338	265/274	196	207	109	#N/A	145	327/342	252/273	109	341/383
13-LT-40/41-d-07	140/143	338	265/274	196	207	109	#N/A	145	327/342	252/273	109	341/383
13-LT-40/41-d-08	#N/A	338	265/274	196	207	109	153	145	327/342	252/273	109	341/383
13-LT-40/41-d-09	#N/A	338	265/274	196	207	109	153	145	327/342	252/273	109	341/383
13-LT-40/41-d-10	143/146	338/353	247/274/283	196/205	216/225/273	106/109/127	153/156	145/151/154	336/357	252/255	106	308/383
13-LT-VGC55-d-1	143/146	338/353	247/274/283	196/205	216/225/273	106/109/127	#N/A	145/151/154	336/357	246/273/282	106	308/383
13-LT-VGC55-d-2	143/146	338/353	247/274/283	196/205	216/225/273	106/109/127	153/156	145/151/154	336/357	#N/A	106	308/383
13-LT-VGC55-d-3	#N/A	338/353	247/274/283	196/205	216/225/273	106/109/127	153/156	145/151/154	336/357	252/255	106	308/383
13-LT-VGC55-d-6	143/146	338/353	247/274/283	196/205	216/225/273	106/109/127	153/156	145/151/154	336/357	252/255	106	308/383
13-LT-VGC55-d-7	143/146	338/353	247/274/283	196/205	216/225/273	106/109/127	153/156	145/151/154	336/357	252/255	106	308/383
13EN14C1	140/143	#N/A	#N/A	196/205	207	106/109/127	153	145	327/342	#N/A	109	308/341/383
13EN14C10	140/143/146	#N/A	#N/A	196/205	207/216/225/273	106/109/127	153/156	145/151/154	#N/A	#N/A	106	308/383
13EN14C2	140/143	#N/A	#N/A	196/205	207	106/109/127	153	145	327/342	#N/A	109	308/341/383
13EN14C5	143/146	#N/A	247/274/283	196/205	216/225/273	106/109/127	153/156	145/151/154	336/357	252/255	106	308/383
13EN14C6	143/146	338/353	247/274/283	196/205	216/225/273	106/109/127	153/156	145/151/154	336/357	252/255	106	308/383
13EN14C7	140/143/146	#N/A	#N/A	196/205	207/216/225/273	106/109/127	153/156	145/151/154	336/357	252/255	106	308/383
13EN14C8	140/143/146	341	256/268	196/205	207/216/225/273	106/109/127	153/156	145/151/154	336/357	252/255	106	308/383
13EN14C9	140/143	#N/A	#N/A	196	207	109	153	145	327/342	252/273	109	341/383
13ED1C1	140/143	338	265/274	196	207	109	153	145	327/342	252/273	109	341/383
13ED1C10	143/146	#N/A	247/274/283	196/205	216/225/273	106/109/127	153/156	145/151/154	336/357	252/255	106	308/383
13ED1C11	143/146	#N/A	#N/A	196/205	216/225/273	106/109/127	153/156	145/151/154	336/357	252/255	106	308/383
13ED1C12	143/146	338/353	247/274/283	196/205	216/225/273	106/109/127	153/156	145/151/154	336/357	252/255	106	308/383
13ED1C13	143/146	#N/A	#N/A	196/205	216/225/273	106/109/127	153/156	145/151/154	336/357	252/255	106	308/383
13ED1C14	143/146	#N/A	#N/A	196/205	216/225/273	106/109/127	153/156	145/151/154	336/357	252/255	106	308/383
13ED1C15	143/146	#N/A	#N/A	196/205	216/225/273	106/109/127	153/156	145/151/154	336/357	252/255	106	308/383
13ED1C2	140/143	338	265/274	196	207	109	153	145	327/342	252/273	109	341/383
13ED1C3	143/146	338/353	247/274/283	196/205	216/225/273	106/109/127	153/156	145/151/154	336/357	252/255	106	308/383
13ED1C4	143/146	338/353	247/274/283	196/205	216/225/273	106/109/127	153/156	145/151/154	336/357	252/255	106	308/383
13ED1C5	143/146	#N/A	#N/A	196/205	216/225/273	106/109/127	153/156	145/151/154	#N/A	252/255	106	308/383
13ED1C6	143/146	338/353	247/274/283	196/205	216/225/273	106/109/127	153/156	145/151/154	336/357	252/255	106	308/383
13ED1C7	143/146	#N/A	#N/A	196/205	216/225/273	106/109/127	153/156	145/151/154	#N/A	252/255	106	308/383
13ED1C8	140/143	338	265/274	196	207	109	153	145	327/342	252/273	109	341/383
13ED1C9	143/146	#N/A	#N/A	196/205	216/225/273	106/109/127	153/156	145/151/154	336/357	252/255	106	308/383
13EN1C1	140/143	338	265/274	196	207	109	153	145	327/342	#N/A	109	341/383
13EN1C10	143/146	#N/A	#N/A	196/205	216/225/273	106/109/127	153/156	145/151/154	#N/A	252/255	106	308/383
13EN1C2	140/143	338	265/274	196	207	109	153	145	327/342	#N/A	109	341/383
13EN1C3	140/143	338	265/274	196	207	109	153	145	327/342	#N/A	109	341/383
13EN1C4	143/146	338/353	247/274/283	196/205	216/225/273	106/109/127	153/156	145/151/154	336/357	252/255	106	308/383
13EN1C5	143/146	338/353	247/274/283	196/205	216/225/273	106/109/127	153/156	145/151/154	336/357	252/255	106	308/383
13EN1C6	143/146	#N/A	#N/A	196/205	216/225/273	106/109/127	153/156	145/151/154	336/357	252/255	106	308/383
13EN1C7	143/146	#N/A	#N/A	196/205	216/225/273	106/109/127	153/156	145/151/154	#N/A	252/255	106	308/383
13EN1C8	143/146	#N/A	#N/A	196/205	216/225/273	106/109/127	153/156	145/151/154	#N/A	252/255	106	308/383
13EN1C9	143/146	#N/A	#N/A	196/205	216/225/273	106/109/127	153/156	145/151/154	#N/A	252/255	106	308/383
13EO1C1	140/143	338	265/274	196	207	109	153	145	327/342	252/273	109	341/383
13EO1C2	140/143	338	265/274	196	207	109	153	145	327/342	252/273	109	341/383
13EO1C3	143/146	338/353	247/274/283	196/205	216/225/273	106/109/127	153/156	145/151/154	336/357	252/255	106	308/383
13EO1C4	143/146	338/353	247/274/283	196/205	216/225/273	106/109/127	153/156	145/151/154	336/357	252/255	106	308/383
13EO1C5	143/146	338/353	247/274/283	196/205	216/225/273	106/109/127	153/156	145/151/154	336/357	252/255	106	308/383
13EO1C6	143/146	338/353	247/274/283	196/205	216/225/273	106/109/127	153/156	145/151/154	336/357	252/255	106	308/383
13ED3C1	140/143	338	265/274	196	207	109	153	145	327/342	#N/A	109	341/383
13ED3C10	140/143	338/353	247/274/283	196/205	225/273	106/109/127	153/156	145/151/154	336/357	252/255	106	308/383
13ED3C2	140/143	338	265/274	196	207	109	153	145	327/342	#N/A	109	341/383
13ED3C3	140/143	338	265/274	196	207	109	153	145	327/342	#N/A	109	341/383
13ED3C4	140/143	338	265/274	196	207	109	153	145	327/342	#N/A	109	341/383
13ED3C5	140/143	338	265/274	196	207	109	153	145	327/342	#N/A	109	341/383
13ED3C6	140/143	338/353	247/274/283	196/205	#N/A	106/109/127	153/156	145/151/154	#N/A	252/255	106	308/383
13ED3C7	140/143	338/353	247/274/283	196/205	216/225/273	106/109/127	153/156	145/151/154	336/357	252/255	106	308/383
13ED3C8	143/146	338/353	247/274/283	196/205	216/225/273	106/109/127	153/156	145/151/154	336/357	252/255	106	308/383
13ED3C9	143/146	338/353	247/274/283	196/205	216/225/273	106/109/127	#N/A	145/151/154	#N/A	252/255	106	308/383
13EN3C1	140/143	338	265/274	196	207	109	153	145	327/342	#N/A	109	341/383
13EN3C10	143/146	338/353	247/274/283	196/205	207/216/225/273	106/109/127	153/156	145/151/154	336/357	252/255	106	308/383
13EN3C2	140/143	338	265/274	196	207	109	153	145	327/342	#N/A	109	341/383
13EN3C3	140/143	338	265/274	196	207	109	153	145	327/342	#N/A	109	341/383
13EN3C4	140/143	338	265/274	196	207	109	153	145	327/342	#N/A	109	341/383
13EN3C5	143/146	338/353	247/274/283	196/205	216/225/273	106/109/127	153/156	145/151/154	336/357	#N/A	106	308/383
13EN3C6	140/143	338/353	274	196/205	225/273	106/109/127	153/156	145/151/154	336/357	252/255	106	383
13EN3C7	143/146	338/353	247/274/283	196/205	216/225/273	106/109/127	153/156	145/151/154	336/357	252/255	106	308/383
13EN3C8	143/146	338/353	247/274/283	196/205	216/225/273	106/109/127	153/156	145/151/154	336/357	252/255	106	308/383
13EN3C9	143/146	338/353	247/274/283	196/205	207/225/273	106/109/127	153/156	145/151/154	336/357	252/255	106	308/383
13EO3C1	140/143	338	265/274	196	207	109	153	145	327/342	252/273	#N/A	338/383
13EO3C2	140/143	338	265/274	196	207	109	153	145	327/342	252/273	#N/A	338/383
13EO3C3	140/143	338	265/274	196	207	109	153	145	327/342	#N/A	109	341/383
13EO3C4	143/146	338/353	247	196/205	216/225/273	106/109/127	#N/A	145/151/154	357	#N/A	106	308
13EO3C5	143/146	338/353	247	196/205	216/225/273	106/109/127	#N/A	145/151/154	#N/A	252/255/273	106	308
13ED4C1	140/143	338	265/274	196	207	109	153	145	327/342	#N/A	109	341/383
13ED4C10	143/146	#N/A	#N/A	196/205	216/225/273	106/109/127	153/156	145/151/154	336/357	252/255	106	308/383
13ED4C2	140/143	338	265/274	196	207	109	153	145	327/342	#N/A	109	341/383
13ED4C5	143/146	338/353	247/274/283	196/205	216/225/273	106/109/127	153/156	145/151/154	336/357	252/255	106	308/383
13ED4C6	140/143	338/353	247/274/283	196/205	216/225/273	106/109/127	153/156	145/151/154	336/357	252/255	106	308/383
13ED4C7	140/143	338/353	247/274/283	196/205	216/225/273	106/109/127	153/156	145/151/154	336/357	252/255	106	308/383
13ED4C8	140/143	338/353	247/274/283	196/205	216/225/273	106/109/127	153/156	145/151/154	336/357	252/255	106	308/383
13ED4C9	143/146	#N/A	#N/A	196/205	216/225/273	106/109/127	153/156	145/151/154	336/357	252/255	106	308/383/389
13EN4C1	140/143	338	265/274	196	207	109	153	145	327/342	252/273	109	341/383
13EN4C10	143/146	338/353	247/274/283	196/205	216/225/273	106/109/127	#N/A	145/151/154	336/357	252/255	106	308/383
13EN4C12	143/146	338/353	247/274/283	196	225	106	#N/A	145/151/154	#N/A	252/255	106	#N/A
13EN4C2	140/143	#N/A	265/274	196	207	109	153	145	327/339	252/273	109	341/383
13EN4C3	140/143	338	265/274	196	207	109	153	145	327/342	252/273	109	341/383
13EN4C4	140/143	338	265/274	196	207	109	153	145	327/342	252/273	109	341/383
13EN4C5	140/143	338	265/274	196	207	109	153	145	327/342	252/273	109	341/383
13EN4C6	140/143	338	265/274	196	207	109	153	145	327/342	252/273	109	341/383
13EN4C7	140/143	338	265/274	196	207	109	153	145	327/342	252/273	109	341/383
13EN4C8	140/143	338	265/274	196	207	109	153	145	327/342	252/273	109	341/383
13EN4C9	143/146	338/353	247/274/283	196/205	216/225/273	106/109/127	153/156	145/151/154	336/357	252/255	106	308/383
13EO4C1	140/143	338	265/274	196	207	109	153	145	327/342	#N/A	109	341/383
13EO4C2	140/143	338	265/274	196	207	109	153	145	327/342	#N/A	109	341/383
13EN5C1	140/143	338	265/274	196	207	109	153	145	327/342	252/255	109	308/341/383
13EN5C10	140/143	#N/A	#N/A	196	207	109	153	145	327/342	252/273	109	308/341/383
13EN5C2	140/143/146	338/353	247/274/283	196/205	207/216/225/273	106/109/127	153/156	145/151/154	336/357	252/255	106	#N/A
13EN5C3	140/143/146	338/353	247/274/283	196/205	207/216/225/273	106/109/127	153/156	145/151/154	336/357	252/255	106	308/383
13EN5C4	143/146	338/353	247/274/283	196/205	216/225/273	106/109/127	153/156	145/151/154	336/357	252/255	106	308/383
13EN5C5	140/143/146	#N/A	#N/A	196/205	207/216/225/273	106/109/127	153/156	145/151/154	336/357	252/255	106	308/383
13EN5C9	140/143	#N/A	#N/A	196	207	109	153	145	327/342	252/273	109	341/383
13ED6C1	140/143	338	265/274	196	207	109	153	145	327/342	#N/A	109	341/383
13ED6C10	140/143	338	265/274	196	207	109	153	145	327/342	252/273	109	338/383
13ED6C11	140/143	338	265/274	196	207	109	153	145	327/342	252/273	109	338/383
13ED6C12	143/146	#N/A	#N/A	196/205	225/273	106/109	153/156	145/151/154	336/357	252/255	106	308/383
13ED6C2	140/143	338	265/274	196	207	109	153	145	327/342	#N/A	109	341/383
13ED6C3	140/143	338	265/274	196	207	109	153	145	327/342	#N/A	109	341/383
13ED6C4	140/143	338	265/274	196	207	109	153	145	327/342	#N/A	109	341/383
13ED6C5	140/143	338	265/274	196	207	109	153	145	327/342	#N/A	109	341/383
13ED6C6	143/146	#N/A	#N/A	196/205	216/225/273	106/109/127	153/156	145/151/154	336/357	252/255	106	308/383
13ED6C7	140/143	338	265/274	196	207	109	153	145	327/342	#N/A	109	341/383
13ED6C8	143/146	#N/A	247/274/283	196/205	216/225/273	106/109/127	153/156	145/151/154	336/357	252/255	106	308/383
13ED6C9	143/146	#N/A	#N/A	196/205	216/225/273	106/109/127	153/156	145/151/154	336/357	252/255	106	308/383
13EN6C1	143/146	338/353	247/274/283	196/205	216/225/273	106/109/127	153/156	145/151/154	336/357	252/255	106	308/383
13EN6C10	143/146	#N/A	247/274/283	#N/A	216/225/273	#N/A	153/156	145/151/154	336/357	252/255	106	308/383
13EN6C2	143/146	338/353	247/274/283	196/205	216/225/273	106/109/127	153/156	145/151/154	336/357	252/255	106	308/383
13EN6C3	143/146	338/353	247/274/283	196/205	216/225/273	106/109/127	153/156	145/151/154	336/357	#N/A	106	308/383
13EN6C4	143/146	338/353	247/274/283	196/205	216/225/273	106/109/127	153/156	145/151/154	336/357	252/255	106	308/383
13EN6C5	143/146	338/353	247/274/283	196/205	216/225/273	106/109/127	153/156	145/151/154	336/357	252/255	106	308/383
13EN6C6	143/146	338/353	247/274/283	196/205	216/225/273	106/109/127	153/156	145/151/154	336/357	252/255	106	308/383
13EN6C7	143/146	338/353	247/274/283	196/205	216/225/273	106/109/127	153/156	145/151/154	336/357	252/255	106/109	308/383
13EN6C8	143/146	#N/A	247/274/283	196/205	216/225/273	106/109/127	153/156	145/151/154	336/357	252/255	106/109	308/383
13EN6C9	143/146	#N/A	#N/A	196/205	216/225/273	106/109/127	153/156	145/151/154	336/357	252/255	106	308/383
13EO6C4	143/146	338/353	247	196/205	216/225/273	106/109/127	#N/A	145/151/154	357	#N/A	106	308
13LN1C1	143/146	#N/A	#N/A	196/205	216/225/273	106/109/127	153/156	145/151/154	#N/A	252/255	106	308/383
13LN1C2	140/143	338	265/274	196	207	109	153	145	327	252/273	109	341/383
13LN1C3	143/146	#N/A	#N/A	196/205	216/225/273	106/109/127	153/156	145/151/154	#N/A	252/255	106	308/383
13LN1C4	143/146	338/353	247/274/283	196/205	216/225/273	106/109/127	153/156	145/151/154	336/357	252/255	106	308/383
13LN1C5	143/146	338/353	247/274/283	196/205	216/225/273	106/109/127	153/156	145/151/154	336/357	252/255	106	308/383
13LD2C1	140/143	338	265/274	196	207	109	153	145	327/342	#N/A	109	341/383
13LD2C10	140/143	338	265/274	196	207	109	153	145	327/342	252/273	109	338/383
13LD2C2	140/143	338	265/274	196	207	109	153	145	327/342	#N/A	109	341/383
13LD2C3	143/146	#N/A	#N/A	196/205	216/225/273	106/109/127	153/156	145/151/154	336/357	252/255	106	308/383
13LD2C4	143/146	338/353	247/274/283	196/205	216/225/273	106/109/127	153/156	145/151/154	336/357	252/255	106	308/383
13LD2C5	143/146	#N/A	#N/A	196/205	216/225/273	109	153/156	145/151/154	336/357	252/255	106	308/383
13LD2C6	143/146	#N/A	247/274/283	196/205	216/222/225/273	106/109/127	153/156	145/151/154	336/357	252/255	106	308/383
13LD2C7	140/143	338	265/274	196	207	109	153	145	327/342	#N/A	109	341/383
13LD2C8	140/143	338	265/274	196	273	109	153	145	327/342	252/273	109	338/383
13LD2C9	140/143	338	265/274	196	207	109	153	145	327/342	252/273	109	338/383
13LN2C1	140/143/146	#N/A	247/274/283	196/205	207/225/273	106/109/127	153/156	145/151/154	#N/A	#N/A	106	308/383
13LN2C10	143/146	#N/A	247/274/283	196/205	216/225/273	106/109/127	153/156	145/151/154	336/357	252/255	106	308/383
13LN2C2	140/143/146	344/356	277/280	196/205	207/216/225/273	106/109/127	153/156	145/151/154	336/357	#N/A	106	308/383
13LN2C3	140/143	338/353	247/274/283	196/205	216/225/273	106/109/127	#N/A	145/151/154	336/357	252/255	106	308/383
13LN2C4	140/143/146	#N/A	#N/A	196/205	207/216/225/273	106/109/127	153/156	145/151/154	336/357	#N/A	106	308/383
13LN2C5	143/146	338/353	247/274/283	196/205	216/225/273	106/109/127	153/156	145/151/154	336/357	252/255	106	308/383
13LN2C6	143/146	#N/A	#N/A	196/205	216/225/273	106/109/127	153/156	145/151	336/357	252/255	106	308/383
13LN2C7	143/146	338/353	247/274/283	196	216/225/273	#N/A	153/156	145/151/154	336/357	252/255	106	308/383
13LN2C8	143/146	#N/A	#N/A	196/205	207/216/225/273	106/109/127	153/156	145/151/154	336/357	252/255	106	#N/A
13LN2C9	143/146	#N/A	247/274/283	196/205	216/225/273	106/109/127	153/156	145/151/154	336/357	252/255	106	308/383
13LO2C1	140/143	338/353	247/274/283	196/205	216/225/273	106/109/127	153/156	145/151/154	#N/A	#N/A	106	#N/A
13LO2C2	143/146	338/353	247/274/283	196/205	216/225/273	106/109/127	153/156	145/151/154	336/357	252/255	106	308/383
13ED12C1	143/146	#N/A	#N/A	196/205	216/225/273	106/109/127	153/156	145/151/154	336/357	252/255	106	308/383
13ED12C10	143/146	338/353	247/274/283	196/205	216/225/273	106/109/127	153/156	145/151/154	336/357	252/255	106	308/383
13ED12C2	143/146	#N/A	#N/A	196/205	216/225/273	106/109/127	153/156	145/151/154	336/357	252/255	106	308/383
13ED12C3	140/143	338	265/274	196	207	109	153	145	327/342	252/273	109	338/383
13ED12C4	140/143	338	265/274	196	207	109	153	145	327/342	252/273	109	338/383
13ED12C5	143/146	#N/A	247/274/283	196/205	216/225/273	106/109/127	153/156	145/151/154	336/357	252/255	106	308/383
13ED12C6	143/146	338/353	247/274/283	196/205	216/225/273	106/109/127	153/156	145/151/154	336/357	252/255	106	308/383
13ED12C7	143/146	338/353	247/274/283	196/205	216/225/273	106/109/127	153/156	145/151/154	336/357	252/255	106	308/383
13ED12C8	140/143	338	265/274	196	207	109	153	145	327/342	252/273	109	308/338/383
13ED12C9	143/146	338/353	247/274/283	196/205	216/225/273	106/109/127	153/156	145/151/154	336/357	252/255	106	308/383
13EN12C1	140/143	338	265/274	196	207	109	153	145	327/342	252/273	109	338/383
13EN12C10	143/146	338/353	247/274/283	196/205	216/225/273	106/109/127	153/156	145/151/154	336/357	252/255	106	308/383
13EN12C2	140/143	338	265/274	196	207	109	153	145/154	327/342	252/273	#N/A	338/383
13EN12C3	140/143	338	265/274	196	207	109	153	145/154	327/342	252/273	109	338/383
13EN12C4	140/143	338	265/274	196	207	109	153	145	327/342	252/273	109	341/383
13EN12C5	140/143	338	265/274	196	207	109	153	145	327/342	252/273	109	338/383
13EN12C6	140/143	338	265/274	196	207	109	#N/A	145	327/342	252/273	109	338/383
13EN12C7	143/146	338/353	247/274/283	196/205	216/225/273	106/109/127	153/156	145/151/154	336/357	252/255	106	308/383
13EN12C8	140/143	338	265/274	196	207	109	#N/A	145	327/342	252/273	109	338/383
13EN12C9	143/146	338/353	247/274/283	196/205	216/225/273	106/109/127	153/156	145/151/154	336/357	252/255	106	308/383
13EO12C1	140/143	338	265/274	196	207	109	153	145	327/342	252/273	#N/A	338/383
13EO12C2	140/143	338	265/274	196	207	109	153	145	327/336	252/273	109	338/383
13EO12C3	143/146	#N/A	#N/A	196/205	216/225/273	106/109/127	153/156	145/151/154	#N/A	252/255	106	308/383
13EO12C4	143/146	338/353	247/274/283	196/205	216/225/273	106/109/127	153/156	145/151/154	336/357	252/255	106	308/383
13EO12C5	143/146	338/353	247/274/283	196/205	216/225/273	106/109/127	153/156	145/151/154	336/357	252/255	106	308/383
13EO12C6	143/146	338/353	247/274/283	196/205	216/225/273	106/109/127	153/156	145/151/154	336/357	252/255	106	308/383
13EO12C7	140/143	338	265/274	196	207/273	109	153	145	327/342	252/273	109	338/383
13EO12C8	140/143	338	265/274	196	207	109	153	145	327/342	252/273	109	338/383
13ED13C1	140/143	338	265/274	196	207	109	153	145	327/342	252/273	109	338/383
13ED13C10	143/146	338/353	247/274/283	196/205	216/225/273	106/109/127	153/156	145/151/154	336/357	252/255	106	308/383
13ED13C2	140/143	338	265/274	196	207	109	153	145	327/342	252/273	109	338/383
13ED13C3	140/143	338	265/274	196	207	109	153	145	327/342	252/273	109	338/383
13ED13C4	143/146	338/353	247/274/283	196/205	216/225/273	106/109/127	153/156	145/151/154	336/357	252/255	106	308/383
13ED13C6	143/146	338/353	247/274/283	196/205	216/225/273	106/109/127	153/156	145/151/154	336/357	252/255	106	308/383
13ED13C7	143/146	338/353	247/274/283	196/205	216/225/273	106/109/127	153/156	145/151/154	336/357	252/255	106	308/383
13ED13C8	143/146	338/353	247/274/283	196/205	216/225/273	106/109/127	153/156	145/151/154	336/357	252/255	106	308/383
13ED13C9	143/146	338/353	247/274/283	196/205	216/225/273	106/109/127	153/156	145/151/154	336/357	252/255	106	308/383
13EN13C1	140/143	338	265/274	196	207	109	153	145	327/342	252/273	109	341/383
13EN13C10	143/146	338/353	247/274/283	196/205	216/225/273	106/109/127	153/156	145/151/154	336/357	252/255	106	308/383
13EN13C2	#N/A	338	265/274	196	207	109	153	145	327/342	252/273	109	341/383
13EN13C3	140/143	338	265/274	196	207	109	153	145	327/342	252/273	109	341/383
13EN13C4	140/143	338	265/274	196	207	109	153	145	327/342	252/273	109	341/383
13EN13C5	140/143	#N/A	#N/A	196	207	109	153	145	327/342	252/273	109	341/383
13EN13C6	140/143	#N/A	#N/A	196	207	109	153	145	327/342	252/273	109	341/383
13EN13C7	140/143	#N/A	#N/A	196	207	109	153	145	327/342	252/273	109	341/383
13EN13C8	140/143	338	265/274	196	207	109	153	145	327/342	252/273	109	341/383
13EN13C9	143/146	338/353	247/274/283	196/205	216/225/273	106/109/127	153/156	145/151/154	336/357	252/255	106	308/383
13EO13C1	143/146	338/353	247/274/283	196/205	216/225/273	106/109/127	153/156	145/151/154	336/357	252/255	106	308/383
13EO13C2	143/146	338/353	247/274/283	196/205	216/225/273	106/109/127	153/156	145/151/154	336/357	252/255	106	308/383
13EO13C4	143/146	338/353	247/274/283	196/205	216/225/273	106/109/127	153/156	145/151/154	#N/A	252/255	106	308/383
13EO13C5	140/143	338	265/274	196	207	109	153	145	327/342	252/273	109	341/383
13EO13C6	140/143	338	#N/A	196	207	109	153	145	327/342	252/273	109	341/383
13ED7C1	140/143	338/353	247/274/283	196/205	216/225/273	106/109/127	153/156	145/151/154	336/357	252/255	106	308/383
13ED7C10	143/146	338/353	247/274/283	196/205	216/225/273	106/109/127	153/156	145/151/154	336/357	#N/A	106	308/383
13ED7C11	143/146	338/353	247/274/283	196/205	216/225/273	106/109/127	153/156	145/151/154	336/357	#N/A	106	308/383
13ED7C12	143/146	#N/A	247/274/283	196/205	216/225/273	106/109/127	153/156	145/151/154	336/357	252/255	106	308/383
13ED7C13	143/146	338/353	247/274/283	196/205	216/225/273	106/109	153/156	145/151/154	336/357	252/255	106	308/383
13ED7C14	143/146	338/353	247/274/283	196/205	216/225/273	106/109/127	153/156	145/151/154	336/357	252/255	106	308/383
13ED7C15	143/146	#N/A	247/274/283	196/205	216/225/273	106/109/127	#N/A	145/151/154	336/357	252/255	106	308/383
13ED7C16	143/146	338/353	247/274/283	196/205	216/225/273	106/109/127	153/156	145/151	336/357	252/255	#N/A	308/383
13ED7C17	143/146	338/353	247/274/283	196/205	216/225/273	106/109/127	153/156	145/151/154	336/357	252/255	#N/A	308/383
13ED7C18	143/146	338/353	247/274/283	196/205	216/225/273	106/109/127	153/156	145/151/154	336/357	252/255	106	308/383
13ED7C19	143/146	#N/A	#N/A	196/205	216/225/273	106/109/127	153/156	145/151/154	336/357	252/255	106	308/383
13ED7C2	143/146	338/353	247/274/283	196/205	216/225/273	106/109/127	153/156	145/151/154	336/357	252/255	106	308/383
13ED7C20	143/146	338/353	247/274/283	196/205	#N/A	106/109/127	153/156	145/151/154	#N/A	252/255	106	308/383
13ED7C3	140/143	338	265/274	196	207	109	153	145	327/342	252/273	109	338/383
13ED7C5	140/143	338/353	247/274/283	196/205	216/225/273	106/109/127	153/156	145/151/154	336/357	252/255	106	308/383
13ED7C6	143/146	338/353	247/274/283	196/205	216/225/273	106/109/127	#N/A	145/151/154	336/357	252/255	106	308/383
13ED7C7	143/146	338/353	247/274/283	196/205	216/225/273	106/109/127	153/156	145/151/154	336/357	252/255	106	308/383
13ED7C8	143/146	338/353	247/274/283	196/205	216/225/273	106/109/127	153/156	145/151/154	336/357	#N/A	106	308/383
13ED7C9	143/146	338/353	247/274/283	196/205	216/225/273	106/109/127	153/156	145/151/154	336/357	#N/A	106	308/383
13EN7C1	140/143	338	265/274	196	207	109	153	145	327/342	273	109	341/383
13EN7C10	143/146	338/353	247/274/283	196/205	216/225/273	106/109/127	153/156	145/151/154	336/357	252/255	106	308/383
13EN7C2	140/143	338	265/274	196	207	109	153	145	327/342	252/273	109	341/383
13EN7C3	140/143	338	265/274	196	207	109	153	145	327/342	252/273	109	341/383
13EN7C4	140/143	338	274	196	207	109	153	145	327/342	252/273	109	341/383
13EN7C5	143/146	338/353	247/274/283	196/205	216/225/273	106/109/127	153/156	145/151/154	336/357	252/255	106	308/383
13EN7C6	143/146	338/353	247/274/283	196/205	216/225/273	106/109/127	153/156	145/151/154	336/357	252/255	106	308/383
13EN7C7	143/146	338/353	247/274/283	196/205	216/225/273	106/109/127	153/156	145/151/154	336/357	252/255	106	308/383
13EN7C8	143/146	338/353	247/274/283	196/205	216/225/273	106/109/127	153/156	145/151/154	336/357	252/255	106	308/383
13EN7C9	143/146	338/353	247/274/283	196/205	216/225/273	106/109/127	153/156	145/151/154	336/357	252/255	106	308/383
13EO7C1	140/143	338	#N/A	196	207	109	153	145	327/342	252/273	109	341/383
13EO7C2	140/143	338	#N/A	196	207	109	153	145	327/342	252/273	109	341/383
13EO7C3	140/143	338	#N/A	196	207	109	153	145	327/342	252/273	109	341/383
13EO7C4	140/143	338	#N/A	196	207	109	153	145	327/342	252/273	109	341/383
13EN8C1	140/143	338	265/274	196	207	109	153	145	327/342	252/273	109	341/383
13EN8C10	#N/A	338/353	247/274/283	196/205	216/225/273	106/109/127	153/156	145/151/154	#N/A	252/255	106	308/383
13EN8C3	140/143	#N/A	#N/A	196	207	109	153	145	327/342	252/273	109	341/383
13EN8C4	140/143	338	265/274	196	207	109	153	145	327/342	252/273	109	341/383
13EN8C5	140/143	#N/A	#N/A	196	207	109	153	145	327/342	252/273	109	341/383
13EN8C6	140/143	338	265/274	196	207	109	153	145	327/342	252/273	109	341/383
13EN8C7	143/146	338/353	247/274/283	196/205	216/225/273	106/109/127	153/156	145/151/154	336/357	252/255	106	383
13EN8C8	140/143	338	265/274	196	207	109	153	145	327/342	252/273	109	341/383
13EN8C9	#N/A	338/353	247/274/283	196/205	207/216/225/273	106/109/127	153/156	145/151/154	327/336/357	252/255	106	308/383
13EN9C1	143/146	338/353	247/259/274	196/205	216/225/273	106/109/127	153/156	145/151/154	336/357	252/255	106	308/383
13EN9C2	143/146	338/353	247/274/283	196/205	216/225/273	106/109/127	153/156	145/151/154	336/357	252/255	106	308/383
13EN9C3	143/146	338/353	247/274/283	196/205	216/225/273	106/109/127	153/156	145/151/154	336/357	252/255	106	308/383
13EN9C4	143/146	338/353	247/274/283	196/205	216/225/273	106/109/127	153/156	145/151/154	336/357	252/255	106	308/383
13EN9C5	143/146	338/353	247/274/283	196/205	216/225/273	106/109/127	153/156	145/151/154	336/357	252/255	106	308/383
13EN9C6	143/146	338/353	247/274/283	196/205	216/225/273	106/109/127	153/156	145/151/154	#N/A	252/255	106	308/383
13EN9C7	143/146	338/353	247/274/283	196/205	216/225/273	106/109/127	153/156	145/151/154	336/357	252/255	106	308/383
13EN9C8	143/146	338/353	247/274/283	196/205	216/225/273	106/109/127	153/156	145/151/154	336/357	252/255	106	308/383
13EN9C9	143/146	338/353	247/274/283	196/205	216/225/273	106/109/127	153/156	145/151/154	336/357	252/255	106	308/383
13ED10C1	140/143	338	265/274	196	207	109	#N/A	145	327/342	#N/A	109	341/383
13ED10C10	140/143	338	265/274	196	207	109	153	145	327/342	252/273	109	338/383
13ED10C2	140/143	338	265/274	196	207	109	#N/A	145	327/342	#N/A	109	341/383
13ED10C3	140/143	338	265/274	196	207	109	#N/A	145	327/339	#N/A	109	341/383
13ED10C4	140/143	338	265/274	196	207	109	#N/A	145	327/339	#N/A	109	341/383
13ED10C5	140/143	338	247/274/283	196	225	109	153/156	145	#N/A	252/273	109	308/383
13ED10C6	140/143	338/353	247/274/283	196/205	216/225/273	106/109/127	153/156	145/151/154	336/357	252/255	#N/A	308/383
13ED10C7	143/146	338/353	247/274/283	196/205	216/225/273	106/109/127	153/156	145/151/154	336/357	252/255	106	308/383
13ED10C8	140/143	338/353	247/274/283	196/205	216/225/273	106/109/127	153/156	145/151/154	336/357	252/255	#N/A	308/383
13ED10C9	143/146	338/353	247/274/283	196/205	216/225/273	106/109/127	153/156	145/151/154	336/357	252/255	106	308/383
13EN10C1	140/143	338	265/274	196	207	109	153	145	327/342	252/273	109	341/383
13EN10C10	143/146	#N/A	#N/A	196/205	216/225/273	106/109/127	153/156	145/151/154	336/357	252/255	106	308/383
13EN10C2	140/143	338	265/274	196	207	109	153	145	327/342	252/273	109	341/383
13EN10C3	140/143	338	265/274	196	207	109	153	145	327/342	252/273	109	341/383
13EN10C4	140/143	338	265/274	196	207	109	153	145	327/342	252/273	109	341/383
13EN10C5	140/143	338	265/274	196	207	109	153	145	327/342	252/273	109	341/383
13EN10C6	143/146	338/353	247/274/283	196/205	216/225/273	106/109/127	153/156	145/151/154	336/357	252/255	106/109	308/383
13EN10C7	143/146	338/353	247/274/283	196/205	216/225/273	106/109/127	153/156	145/151/154	336/357	252/255	106/109	308/383
13EN10C8	143/146	338/353	247/274/283	196/205	216/225/273	106/109/127	153/156	145/151/154	336/357	252/255	106/109	308/383
13EN10C9	143/146	338/353	247/274/283	196/205	216/225/273	106/109/127	153/156	145/151/154	336/357	252/255	106/109	308/383
13EO10C1	140/143	#N/A	#N/A	196	207	109	153	145	327/342	252/273	109	341/383
13EO10C2	143/146	#N/A	#N/A	196/205	216/225/273	106/109/127	153/156	145/151/154	336/357	252/255	106	308/383
13EO10C3	143/146	#N/A	#N/A	196/205	216/225/273	106/109/127	153/156	145/151/154	#N/A	252/255	106	308/383
13EO10C4	140/143	#N/A	#N/A	196	207	109	153	145	327/342	252/273	109	341/383
13ED11C1	140/143	338	265/274	196	207	109	153	145	327/342	252/273	109	341/383
13ED11C10	143/146	338/353	247/274/283	196/205	216/225/273	106/109/127	153/156	145/151/154	336/357	252/255	106	308/383
13ED11C2	140/143	338	265/274	196	207	109	153	145	327/342	252/273	109	341/383
13ED11C3	140/143	338	265/274	196	207	109	153	145	327/342	252/273	109	341/383
13ED11C4	140/143	338	265/274	196	207	109	153	145	327/342	252/273	109	341/383
13ED11C5	143/146	338/353	247/274/283	196/205	216/225/273	106/109/127	153/156	145/151/154	336/357	252/255	106	308/383
13ED11C6	143/146	338/353	247/274/283	196/205	216/225/273	106/109/127	153/156	145/151/154	336/357	252/255	106	308/383
13ED11C7	143/146	338/353	247/274/283	196	216/225/273	106/109/127	153/156	145/151/154	336/357	252/255	106	308/383
13ED11C8	143/146	338/353	247/274/283	196/205	216/225/273	106/109/127	153/156	145/151/154	336/357	252/255	106	308/383
13ED11C9	143/146	338/353	247/274/283	196/205	216/225/273	106/109/127	153/156	145/151/154	336/357	252/255	106	308
13EN11C1	140/143	338	265/274	196	207	109	153	145	327/342	252/273	109	341/383
13EN11C10	143/146	338/353	247/274/283	#N/A	216/225/273	#N/A	153/156	145/151/154	336/357	252/255	106	308/383
13EN11C11	143/146	338/353	247/274/283	196/205	216/225/273	106/109/127	153/156	145/151/154	336/357	252/255	106	308/383
13EN11C12	140/143	338	265/274	196	207	109	153	145	327/342	252/273	109	341/383
13EN11C2	140/143	338	265/274	196	207	109	153	145	327/342	252/273	109	341/383
13EN11C3	140/143	338	265/274	196	207	109	153	145	327/342	252/273	109	341/383
13EN11C4	140/143	338	265/274	196	207	109	153	145	327/342	252/273	109	341/383
13EN11C5	140/143	338	265/274	196	207	109	153	145	327/339	252/273	109	341/383
13EN11C6	140/143	338	265/274	196	207	109	153	145	327/342	252/273	109	341/383
13EN11C7	140/143	338	265/274	196	207	109	153	145	327/342	252/273	109	341/383
13EN11C8	140/143	338	265/274	196	207	109	153	145	327/342	252/273	109	341/383
13EN11C9	143/146	338/353	247/274/283	#N/A	216/225/273	#N/A	153/156	145/151/154	336/357	252/255	106	308/383
13EO11C10	143/146	#N/A	247/274/283	196/205	216/225/273	106/109/127	153/156	145/151/154	336/357	#N/A	106	308/383
13EO11C2	140/143	338	265/274	196	207	109	153	145	327/342	252/273	109	341/383
13EO11C3	140/143	338	265/274	196	207	109	153	145	327/342	252/273	109	341/383
13EO11C4	140/143	338	265/274	196	207	109	153	145	327/342	252/273	109	341/383
13EO11C5	143/146	338/353	247/274/283	196/205	216/225/273	106/109/127	153/156	145/151/154	336/357	252/255	106	308/383
13EO11C6	143/146	338/353	247/274/283	196/205	216/225/273	106/109/127	153/156	145/151/154	336/357	252/255	106	308/383
13EO11C7	143/146	338/353	247/274/283	196/205	216/225/273	106/109/127	153/156	145/151/154	336/357	252/255	106	#N/A
13EO11C8	143/146	338/353	247/274/283	196/205	216/225/273	106/109/127	153/156	145/151/154	336/357	252/255	106	308/383
13EO11C9	143/146	338/353	247/274/283	196/205	216/225/273	106/109/127	153/156	145/151/154	336/357	#N/A	106	308/383
13AC1	143/146	338/353	247/274/283	196/205	216/225/273	106/109/127	153/156	145/151/154	336/357	252/255	106	308/383
13AC10	143/146	338/353	247/274/283	196/205	216/225/273	106/109/127	153/156	145/151/154	336/357	252/255	106	308/383
13AC2	143/146	338/353	247/274/283	196/205	216/225/273	106/109/127	153/156	145/151/154	336/357	252/255	106	308/383
13AC4	143/146	338/353	247/274/283	196/205	219/225/273	106/109/127	153/156	145/151/154	336/357	252/255	106	308/383
13AC6	143/146	338/353	247/274/283	196/205	216/225/273	106/109/127	153/156	145/151/154	336/357	252/255	106	308/383
13AC7	143/146	338/353	247/274/283	196/205	216/225/273	106/109/127	153/156	145/151/154	336/357	252/255	106	308/383
13AC8	143/146	338/353	247/274/283	196/205	216/225/273	106/109/127	153/156	145/151/154	336/357	252/255	106	308/383
13-MX-mC1-d-01	143/146	#N/A	#N/A	196/205	216/225/273	106/109/127	#N/A	145/151/154	336/357	252/255	106	308/383
13-MX-mC1-d-02	143/146	338/353	247/274/283	196/205	216/225/273	106/109/127	#N/A	145/151/154	336/357	252/255	106	308/383
13-MX-mC1-d-03	143/146	338/353	247/274/283	196/205	216/225/273	106/109/127	153/156	145/151/154	336/357	252/255	106	308/383
13-MX-mC1-d-04	#N/A	338/353	247/274/283	196/205	216/225/273	106/109/127	153/156	145/151/154	336/357	252/255	106	308/383
13-MX-mC1-d-06	143/146	#N/A	247/274/283	196/205	216/225/273	106/109/127	153/156	145/151/154	#N/A	252/255	106	308/383
13-MX-mC1-d-07	143/146	#N/A	247/274/283	196/205	216/225/273	106/109/127	153/156	145/151/154	#N/A	252/255	106	308/383
13-MX-mC1-d-08	143/146	#N/A	247/274/283	196/205	216/225/273	106/109/127	153/156	145/151/154	336/357	252/255	106	308/383
13-MX-mC1-d-09	143/146	#N/A	#N/A	196/205	216/225/273	106/109/127	153/156	145/151/154	336/357	252/255	106	308/383
13-MX-mC1-d-10	143/146	#N/A	#N/A	196/205	216/225/273	106/109/127	153/156	145/151/154	336/357	252/255	106	308/383
13-MX-mC2-d-1	143/146	#N/A	#N/A	196/205	216/225/273	106/109/127	153/156	145/151/154	336/357	252/255	106	308/383
13-MX-mC2-d-2	143/146	#N/A	#N/A	196/205	216/225/273	106/109/127	153/156	145/151/154	336/357	252/255	106	308/383
13-MX-mC2-d-3	143/146	338/353	247/274/283	196/205	216/225/273	106/109/127	153/156	145/151/154	336/357	252/255	106	308/383
13-MX-mC2-d-4	143/146	338/353	247/274/283	196/205	216/225/273	106/109/127	153/156	145/151/154	336/357	252/255	106	308/383
13-MX-mC2-d-5	143/146	#N/A	#N/A	196/205	216/225/273	106/109/127	153/156	145/151/154	#N/A	252/255	106	308/383
13-MX-mC2-d-6	143/146	#N/A	#N/A	196/205	216/225/273	106/109/127	153/156	145/151/154	#N/A	252/255	106	308/383
13-MX-mC2-d-7	143/146	#N/A	#N/A	196/205	216/225/273	106/109/127	153/156	145/151/154	336/357	252/255	106	308/383
13-MX-mC2-d-8	143/146	338/353	247/274/283	196/205	216/225/273	106/109/127	153/156	145/151/154	336/357	252/255	106	#N/A
13-MX-mC3-d-1	143/146	338/353	247/274/283	196/205	216/225/273	106/109/127	153/156	145/151/154	336/357	252/255	106	308/383
13-MX-mC3-d-2	143/146	338/353	247/274/283	196/205	216/225/273	106/109/127	153/156	145/151/154	336/357	252/255	106	308/383
13-MX-mC3-d-3	143/146	#N/A	#N/A	196/205	216/225/273	106/109/127	153/156	145/151/154	336/357	252/255	106	308/383
13-MX-mC3-d-4	143/146	338/353	247/274/283	196/205	216/225/273	106/109/127	#N/A	145/151/154	336/357	252/255	106	308/383
13-MX-mC3-d-5	143/146	338/353	247/274/283	196/205	216/225/273	106/109/127	153/156	145/151/154	336/357	252/255	106	308/383
13-MX-mC3-d-6	143/146	338/353	247/274/283	196/205	216/225/273	106/109/127	153/156	145/151/154	336/357	252/255	106	308/383
13-Mx-mC5-d-1	140	#N/A	#N/A	196	207	109	153	145	327/342	252/273	109	341/383
13-Mx-mC5-d-2	#N/A	338	265/274	196	207	109	#N/A	145	327/342	252/273	109	341/383
13-Mx-mC5-d-3	140	#N/A	265/274	196	207	109	153	145	327/342	252/273	109	341/383
13-Mx-mC5-d-4	#N/A	338	265/274	196	207	109	#N/A	145	327/342	252/273	109	341/383
13-Mx-mC5-d-5	140	#N/A	#N/A	196	207	109	#N/A	145	327/342	252/273	109	341/383
13-Mx-mC5-d-6	140	#N/A	#N/A	196	207	109	#N/A	145	327/342	252/273	109	341/383
14SG01E1	143/146	338/353	247/274/283	196/205	216/225/273	106/109/127	153/156	145/151/154	336/357	252/255	106	308/383
14SG01E4	143/146	338/353	247/274/283	196/205	216/225/273	106/109/127	153/156	145/151/154	336/357	252/255	106	308/383
14SG01E6	143/146	338/353	247/274/283	196/205	216/225/273	106/109/127	153/156	145/151/154	336/357	252/255	106	308/383
14SG02E1	143/146	338/353	247/274/283	196/205	216/225/273	106/109/127	153/156	145/151/154	336/357	252/255	106	308/383
14SG02E2	143/146	338/353	247/274/283	196/205	216/225/273	106/109/127	153/156	145/151/154	336/357	252/255	106	308/383
14SG02E3	143/146	338/353	247/274/283	196/205	216/225/273	106/109/127	153/156	145/151/154	#N/A	252/255	106	308/383
14SS01E1	140/143	338	265/274	196	207	109	153	145	327/342	252/273	109	341/383
14SS02E1	140/143	#N/A	#N/A	196	207	109	153	145	327/342	#N/A	109	#N/A
14SS02E4	140/143	338	265/274	196	207	109	153	145	327/342	252/273	109	341/383
14SS02E7	140/143	338	265/274	196	207	109	153	145	327/342	252/273	109	341/383
14SG01D1	143/146	#N/A	#N/A	196/205	216/225/273	106/109/127	153/156	145/151/154	336/357	252/255	106	#N/A
14SG01D3	143/146	338/353	247/274/283	196/205	216/225/273	106/109/127	153/156	145/151/154	336/357	252/255	106	308/383
14SG01D7	143/146	338/353	247/274/283	196/205	216/225/273	106/109/127	153/156	145/151/154	336/357	252/255	106	308/383
14C1cF1	140/143	338	265/274	196	207	109	153	145	327/342	#N/A	109	341/383
14C1cF13	140/143	#N/A	#N/A	196	207	109	153	145	327/342	#N/A	109	341/383
14C2cF1	140/143	338	265/274	196	207	109	153	145	327/342	252/273	109	341/383
14C2cF13	140/143	338	265/274	196	207	109	153	145	327/342	#N/A	109	341/383
14C2cF7	140/143	338	265/274	196	207	109	153	145	327/342	252/273	109	341/383
14SG01F4	140/143	#N/A	#N/A	196	207	109	153	145	327/342	252/273	109	341/383
14SG01F6	140/143	338	265/274	196	207	109	153	145	#N/A	252/273	109	341/383
14SG02F1	140/143	#N/A	#N/A	196	207	109	153	145	327/342	252/273	109	#N/A
14SG02F4	140/143	338	265/274	196	207	109	153	145	327/342	252/273	109	341/383
14SG02F7	140/143	338	265/274	196	207	109	153	145	327/342	252/273	109	341/383
14BC1	#N/A	338	265/274	196	207	109	153	145	327/342	252/273	109	341/383
14BC2	140/143	338	265/274	196	207	109	153	145	327/342	273	109	341/383
14BC3	140/143	338	265/274	196	207	109	153	145	327/342	252/273	109	341/383
14BC4	140/143	338	265/274	196	207	109	153	145	327/342	252/273	109	341/383
14SG01B1	143/146	338/353	247/274/283	196/205	216/225/273	106/109/127	153/156	145/151/154	336/357	252/255	106	308/383
14SG01B3	143/146	338/353	247/274/283	196/205	216/225/273	106/109/127	153/156	145/151/154	336/357	252/255	106	308/383
14SG01B7	146	338/353	247/274/283	196/205	216/225/273	106/109/127	153/156	145/151/154	336/357	252/255	106	308/383
14SG02B1	143/146	338/353	247/274/283	196/205	216/225/273	106/109/127	153/156	#N/A	336/357	252/255	106	308/383
14SG01C1	140/143	338	265/274	196	207	109	153	145	327/342	252/273	109	341/383
14SG01C6	140/143	338	265/274	196	207	109	#N/A	145	327/342	#N/A	109	341/383
14SG02C1	140/143	338	265/274	196	207	109	153	145	327/342	252/273	109	341/383
14SG02C5	140/143	338	265/274	196	207	109	153	145	327/342	252/273	109	341/383
14SG21C1	140/143	#N/A	#N/A	196	207	109	153	145	327/342	#N/A	109	341/383
14SG22C1	140/143	#N/A	#N/A	196	207	109	153	145	327/342	#N/A	109	341/383
14SG22C2	140/143	#N/A	#N/A	196	207	109	153	145	327/342	#N/A	109	341/383
14AC1	140/143	338	265/274	196	207	109	153	145	327	252/273	109	341/383
14AC10	143/146	338/353	247/274/283	196/205	207	106/109/127	153/156	145/151/154	327	252/255	106	308/383
14AC11	143/146	338/353	247/274/283	196/205	207	106/109/127	153/156	145/151/154	327	252/255	106	#N/A
14AC12	143/146	338/353	247/274/283	196/205	216/225/273	106/109/127	153/156	145/151/154	336/357	252/255	106	308/383
14AC13	143/146	338/353	247/274/283	196/205	216/225/273	106/109/127	153/156	145/151/154	336/357	252/255	106	308/383
14AC14	143/146	338/353	247/274/283	196/205	216/225/273	106/109/127	153/156	145/151/154	336/357	#N/A	106	308/383
14AC2	140/143	338	265/274	196	207	109	153	145	327	252/273	109	341/383
14AC3	140/143	338	265/274	196	207	109	153	145	327	252/273	109	341/383
14AC4	140/143	338	265/274	196	207	109	153	145	327	252/273	109	341/383
14AC5	140/143	338	265/274	196	216/225/273	109	153	145	336/357	252/273	109	341/383
14AC6	143/146	338/353	247/274/283	196/205	216/225/273	106/109/127	153/156	145/151/154	336/357	#N/A	106	308/383
14AC7	143/146	338/353	247/274/283	196/205	207	106/109/127	153/156	145/151/154	327	252/255	106	308/383
14AC8	143/146	338/353	247/274/283	196/205	207	106/109/127	153/156	145/151/154	327	252/255	106	308/383
14AC9	143/146	338/353	247/274/283	196/205	207	106/109/127	153/156	145/151/154	327	255	106	308/383
14AC15	140/143	338	265/274	196	207	109	153	145	327	252/273	109	341/383
14AC26	140/143	338	265/274	#N/A	207	#N/A	153	145	327	252/273	109	341/383
14AC16	140/143	338	265/274	196	207	109	153	145	327	252/273	109	341/383
14AC17	140/143	338	265/274	196	207	109	153	145	327	252/273	109	341/383
14AC18	140/143	338	265/274	196	207	109	153	145	327	252/273	109	341/383
14AC19	140/143	338	265/274	196	207	109	153	145	327	252/273	109	341/383
14AC20	140/143	338	265/274	196	207	109	153	145	327	252/273	109	341/383
14AC21	140/143	338	265/274	196	207	109	153	145	327	252/273	109	341/383
14AC22	140/143	338	265/274	196	207	109	153	145	327	252/273	109	341/383
14AC23	140/143	338	265/274	196	207	109	153	145	327/342	252/273	109	341/383
11AVB1	140/143	#N/A	#N/A	196	213	109	153	145	327	252/273	109	341/383
11AVB2	140/143	338	265/274	196	213	109	153	145	327	252/273	109	341/383
11AVB3	140/143	338	265/274	196	213	109	153	145	327	252/273	109	341/383
11AVB4	140/143	338	265/274	196	213	109	153	145	327	252/273	109	341/383
11AVB5	140/143	#N/A	#N/A	196	213	109	#N/A	145	327	#N/A	109	341/383
12AVB1	140/143	338	265/274	196	207	109	153	145	327/336	252/273	109	341/383
12AVB2	140/143	338	265/274	196	207	109	153	145	327/336	252/273	109	341/383
12AVB3	140/143	338	265/274	196	207	109	153	145	327/336	252/273	109	#N/A
26AVB1	140/143	338	265/274	196	207	109/112	153	145	327	#N/A	109	341/383
26AVB2	140/143	338	265/274	196	207	109/112	153	145	327	252/273	109	341/383
26AVB3	140/143	#N/A	#N/A	196	207	109/112	153	145	327	#N/A	109	341/383
34AVB1	140/143	338	265/274	196	207	109	153	145	321/327/342	252/273	109	341/383
34AVB5	140/143	338	265/274	196	207	109	153	145	321/327/342	252/273	109	341/383
34AVB6	140/143	#N/A	#N/A	196	207	109	153	145	321/327	#N/A	109	#N/A
34AVB2	#N/A	338	265/274	196	207	109	153	145	321/327/342	252/273	109	341/383
34AVB3	140/143	338	265/274	196	207	109	153	145	321/327/342	252/273	109	341/383
34AVB4	140/143	#N/A	#N/A	196	207	109	153	145	321/327/342	252/273	109	341/383
34AVB8	140/143	#N/A	#N/A	196	207	109	153	145	321/327/342	#N/A	109	#N/A
34AVB9	140/143	#N/A	#N/A	196	207	109	153	145	321/327	#N/A	109	341/383
34AVB10	140/143	#N/A	#N/A	196	207	109	153	145	321/327/342	#N/A	109	341/383
39AVB1	140/143	#N/A	#N/A	196	213	109	153	145	327	252/273	109	341/383
39AVB2	140/143	338	265/274	196	213	109	153	145	327	252/273	109	341/383
39AVB3	140/143	338	265/274	196	213	109	153	145	327	252/273	109	341/383
39AVB4	140/143	338	265/274	196	213	109	153	145	327	252/273	109	341/383
39AVB5	140/143	338	265/274	196	213	109	153	145	327	252/273	109	341/383
39AVB6	140/143	338	265/274	196	213	109	153	145	327	252/273	109	341/383
39AVB7	140/143	338	265/274	196	213	109	153	145	327	252/273	109	341/383
39AVB8	140/143	#N/A	#N/A	196	213	109	153	145	327	252/273	109	341/383
39AVB9	140/143	#N/A	#N/A	196	213	109	153	145	327	252/273	109	341/383
48BVB1	140/143	338	265/274	196	207	109/112	153	145	#N/A	252/273	109	341/383
48BVB2	140/143	338	265/274	196	207	109/112	153	145	327/342	#N/A	109	341/383
48BVB3	140/143	338	265/274	196	207	109/112	153	145	327	252/273	109	341/383
48BVB5	140/143	338	265/274	196	207	109/112	153	145	327	#N/A	109	341/383
48BVB6	140/143	338	265/274	196	207	109/112	153	145	327	#N/A	109	341/383
48BVB7	140/143	#N/A	#N/A	196	207	109/112	153	145	327	252/273	109	341/383
59AVB1	140/143	338	265/274	196	207	109	153	145	327/342	#N/A	109	341/383
59AVB10	140/143	338	265/274	196	207	109	153	145	327/342	#N/A	109	341/383
59AVB2	140/143	338	265/274	196	207	109	153	145	327/342	#N/A	109	341/383
59AVB3	140/143	338	265/274	196	207	109	153	145	327/342	219/252	109	341/383
59AVB4	143/146	338	265/274	196	207	109	153	145	327/342	#N/A	109	341/383
59AVB5	140/143	338	265/274	196	207	109	153	145	327/342	219/252	109	341/383
59AVB6	140/143	338	265/274	196	207	109	153	145	327/342	#N/A	109	341/383
59AVB7	140/143	338	265/274	196	207	109	153	145	327/342	219/252	109	341/383
59AVB8	140/143	338	265/274	196	207	109	153	145	327/342	#N/A	109	341/383
59AVB9	140/143	338	265/274	196	207	109	153	145	327/342	219/252	109	341/383
61AVB1	140/143	338	265	196	207	109	153	145	327/342	252/273	109	341/383
61AVB2	140/143	338	265/274	196	213	109	153	145	327	252/273	109	341/383
61AVB3	140/143	#N/A	#N/A	#N/A	207	109	153	145	327/342	252/273	109	341/383
61AVB4	#N/A	338	265/274	196	207	109	153	145	327/342	252/273	109	341/383
61AVB5	140/143	338	265/274	196	207	109	153	145	327/342	252/273	109	341/383
61AVB6	140/143	338	265/274	196	207	109	153	145	327/342	252/273	109	341/383
61AVB10	140/143	#N/A	#N/A	196	207	109	153	145	327/342	252/273	109	#N/A
61AVB11	140/143	#N/A	#N/A	196	207	109	153	145	327/342	#N/A	109	341/383
61AVB12	140/143	338	265/274	196	207	109	153	145	327/342	252/273	109	341/383
61AVB7	140/143	#N/A	#N/A	#N/A	207	109	153	145	327/342	252/273	109	#N/A
61AVB8	140/143	338	265/274	196	207	109	153	145	327/342	252/273	109	#N/A
61AVB9	140/143	338	265/274	196	207	109	153	145	327/342	#N/A	109	341/383
61AVB13	140/143	338	265/274	196	207	109	153	145	327/342	#N/A	109	341/383
61AVB14	140/143	#N/A	265/274	196	207	109	153	145	327/342	#N/A	109	341/383
61AVB15	140/143	#N/A	265/274	196	207	109	153	145	327/342	#N/A	109	341/383
67BVB1	140/143	338	265/274	196	207	109/112	153	145	327	252/273	109	#N/A
67BVB2	140/143	#N/A	#N/A	196	207	109/112	153	145	327	252/273	109	341/383
67BVB3	140/143	338	265/274	196	207	109/112	153	145	327	#N/A	109	341/383
67BVB4	140	338	265/274	196	207	109/112	153	145	327	#N/A	109	341/383
68BVB1	140/143	#N/A	#N/A	196	207	109	#N/A	145	327	252/273	109	#N/A
68BVB2	140/143	338	265/274	196	207	109	153	145	327/342	#N/A	109	341/383
68BVB3	#N/A	#N/A	#N/A	196	207	109	153	145	327/342	252/273	109	341/383
68BVB4	140/143	338	265/274	196	207	109	153	145	327/342	#N/A	109	341/383
68BVB5	140/143	#N/A	#N/A	196	207	109	153	145	327/342	#N/A	109	341/383
68BVB6	140/143	338	265/274	196	207	109	153	145	327/342	#N/A	109	341/383
70BVB1	140/143	338	265/274	196	207	109/112	153	145	327	252/273	109	341/383
70BVB2	140/143	338	265/274	196	207	109/112	153	145	327	252/273	109	338/383
70BVB3	140/143	338	265/274	196	207	109/112	153	145	327	#N/A	109	341/383
70BVB4	140/143	338	265/274	196	207	109/112	153	145	327	#N/A	109	341/383
70BVB5	140/143	338	265/274	196	207	109/112	153	145	327	#N/A	109	341/383
70BVB6	140/143	338	265/274	196	207	109	153	145/154	327	252/273	109	338/383
70BVB9	#N/A	#N/A	#N/A	196	207	109/112	153	145	327	#N/A	109	341/383
82AVB4	140/143	338	265/274	196	207	109	153	145	327/342	#N/A	109	335/341
82AVB5	140/143	338	265/274	196	207	109	153	145	327/342	#N/A	109	335/341
82AVB6	140/143	338	265/274	196	207	109	153	145	327	#N/A	109	341/383
82AVB1	140/143	338	265/274	196	207	109	153	145	327	252/273	109	335/341
82AVB2	140/143	338	265/274	196	207	109	153	145	#N/A	252/273	109	#N/A
82AVB3	140/143	#N/A	#N/A	196	207	109	153	145	327/342	252/273	109	#N/A
85AVB1	140/143	338	265/274	196	207	109	153	145	327/342	252/273	109	341/383
85AVB10	140/143	338	265/274	196	207	109	153	145	327/342	252/273	109	338/383
85AVB2	140/143	338	265/274	196	207	109	153	145	327/342	252/273	109	338/383
85AVB3	140/143	338	265/274	196	207	109	153	145	#N/A	#N/A	109	#N/A
85AVB4	140/143	338	265/274	196	207	109	153	145	327/342	252/273	109	338/383
85AVB5	140/143	338	265/274	196	207	109	153	145	327/342	252/273	109	341/383
85AVB6	140/143	338	265/274	196	#N/A	109	153	145	#N/A	252/273	#N/A	338/383
85AVB7	140/143	338	265/274	196	207	109	153	145	327/342	252	109	341/383
85AVB8	140/143	338	265/274	196	207	109	153	145/154	327/342	252/273	109	338/383
85AVB9	140/143	338	265/274	196	207/213	109	153	145	327/342	252/273	109	341/383
96AVB1	140/143	#N/A	265/274	196	207	109	153	145	327/342	#N/A	109	341/383
96AVB9	140/143	338	265/274	196	207	109	153	145	327/342	#N/A	109	341/383
96AVB2	140/143	338	265/274	196	207	109	153	145	327/342	#N/A	109	341/383
96AVB3	140/143	338	265/274	196	207	109	153	145	327/342	252/273	109	338/383
96AVB4	140/143	338	265/274	196	207	109	153	145	327/342	#N/A	109	341/383
96AVB5	140/143	338	265/274	196	207	109	153	145	327/342	#N/A	109	341/383
96AVB6	140/143	338	265/274	196	207	109	153	145	327/342	#N/A	109	341/383
96AVB7	140/143	338	265/274	196	207	109	153	145	327/342	#N/A	109	341/383
96AVB8	140/143	338	265/274	196	207	109	153	145	327/342	252/273	109	341/383
19b/19	140/143	#N/A	#N/A	196	207	109	153	145	327	252/273	109	341/383
19b17	140/143	338	265/274	196	207	109	153	145/154	327	252/273	109	#N/A
2OT13_01	140/146	#N/A	253/265	196/205	201/216/225	109	153/156	145/175	336/363	237/252	106/109/118	308/389
2OT13_02	140/146	338/353	247/274/277	196/205	216/225/273	106/109/127	153/156	145/151/154/175	336/357	252/255	106/109	308
2OT13_03	140/146	338	253/265	196	201/216/225	106/109/127	153/156	145/151/154/175	336/363	252	106/109/118	308/389
2OT13_04	140/146	338	253/265	196/205	201/216/225	106/109/127	153/156	145/151/154	336/363	252	106/109/118	308/389
2OT13_05	140/146	338	253/265	196	201/216/225	109	153/156	145/151/154	336/363	252	106/118	308/389
2OT13_06	140/146	338/428	253/265	196	201/216/225	109	153/156	145/175	336/363	237/252	106/118	308/389
2OT13_07	140/146	338/428	253/265	196	201/216/225	109	153/156	145/175	336/363	237/252	106/118	308/389
2OT13_09	140/146	#N/A	253/265	196	201/216/225	109	#N/A	145/175	336/363	237/252	106/109/118	#N/A
2OT13_10	140/146	338/428	253/265	196	201/216/225	109	153/156	145/154	336/363	237/252	109	308/389
2OT14_01	140/146	338/428	253/265	196	201/216/225	109	153/156	145	336/363	237/252	109	308/389
2OT14_02	140/146	338/428	253/265	196	201/216/225	109	153/156	145/175	336/363	237/252	106/118	308/389
2OT14_03	140/143/146	338/428	253/265	196	201/216/225	109	153/156	154/175	336/363	237/252	106/109/118	308/389
2OT14_04	140/146	338/428	253/265	196	201/216/225	109	153/156	145/175	336/363	237/252	106/109/118	308/389
2OT14_05	140/146	338/428	253/265	196	201/216/225	109	153/156	154/175	336/363	237/252	106/109/118	308/389
2OT14_06	140/146	338/428	253/265	196	201/216/225	109	153/156	145/175	336/363	237/252	106/109/118	308/389
2OT14_07	140/146	338/428	253/265	196	201/216/225	109	153/156	145/151/154	336/363	237/252	106	308/389
2OT14_08	140/143/146	338	265	196	201/216/225	109	153/156	145	336/363	237/252	109	308/389
2OT14_09	140/146	338	253/265	196	201/216/225	109	153/156	145/154	336/363	252	106/109	308/389
2OT14_10	140/146	338/428	253/265	196	201/216/225	109	153/156	145/154	336/363	237/252	106/109	308/389
AWRI 1605	143/146	#N/A	247/277/280	196/205	216/225/273	106/109/127	153/156	142/145	357	252/255	#N/A	308/383
AWRI 1606	140/146	338/353	253/265	196	201/216/225	109	153/156	145/175	342/363	237/252	106/118	308/389
AWRI 1607	140/143	338	265/274	196	207	109/112	153	145/154	327	252/273	109	341/383
AWRI 1609	140/146	338	253/265	196	201/216/225	109	153/156	145/175	342/363	237/252	106/118	308/389
AWRI 1612	143/146	353	247/274/277	196/205	201/216/225	106/109/127	153/156	145/175	342/363	237/252	106/118	308/389
AWRI 1650	143/146	338/353	247/277/286	196/205	216/225/273	109/127	153/156	145/151/154	336/357	252/255	106	308/383
AWRI 1651	143/146	338/353	247/277/280	196/205	216/225/273	109/127	153/156	145/151/154	336/357	252/255	106	308/383
AWRI 1675	140/146	338/428	253/265	196	201/216/225	109	153/156	145/175	342/363	237/252	106/118	#N/A
AWRI 1676	143/146	338/353	247/277/289	196/205	216/225/273	106/109/127	153/156	145/151/154	336/357	252/255	106	#N/A
AWRI 1678	140/146	338/428	253/265	196	201/216/225	109	153/156	145/175	342/363	252/255	106	308/389
AWRI 1877	143/146	338/353	247/274/277	196/205	216/225/273	#N/A	153/156	145/151/154	336/357	252/255	106	308/383
AWRI 1880	143/146	338/353	247/274/277	196/205	216/225/273	106/109/127	153/156	145/151/154	336/357	252/255	106	308/383
AWRI 1884	143/146	338/353	247/274/277	196/205	216/225/273	106/109/127	153/156	145/151/154	336/357	252/255	106	308/383
AWRI 1887	143/146	338/353	247/274/277	196/205	216/225/273	109/127	153/156	145/151/154	336/357	252/255	106	308/383
AWRI 1888	143/146	338/353	247/277/280	196/205	216/225/273	106/109/127	153/156	145/151/154	336/357	252/255	106	308/383
AWRI 1894	143/146	338/353	247/274/277	196/205	216/225/273	106/109/127	153/156	145/151/154	336/357	252/255	106	308/383
AWRI 2261	143/146	338/353	247/274/277	196/205	216/225/273	106/109/127	153/156	151/154	336/357	252/255	106	308/383
AWRI 2842	143/146	338/353	247/274/277	196/205	216/225/273	106/109/127	153/156	145/151/154	336/357	252/255	106	308/383
AWRI 2843	143/146	338/353	247/274/277	196/205	216/225/273	106/109/127	153/156	145/151/154	336/357	252/255	106	308/383
AWRI 2844	143/146	338/353	247/274/277	196/205	216/225/273	106/109/127	153/156	145/151/154	336/357	252/255	106	#N/A
AWRI 2915	140/143	338	265/274	196	207	109	153	145	336	252/273	109	341/383
AWRI 2916	143/146	338/353	247/277/280	196/205	216/225/273	106/109/127	153/156	151/154	336/357	252/255	106	308/383
AWRI 2917	140/143	338	265/274	196	207	109	153	145/154	327	252/273	109	341/383
AWRI 2919	143/146	338/353	247/277/280	196/205	216/225/273	106/109/127	153/156	145/151/154	336/357	252/255	106	308/383
AWRI1499	143/146	338/353	247/277/280	196/205	216/225/273	106/109/127	153/156	145/151/154	336/357	252/255	106	308/383
AWRI1608	140/146	338	253/265	196	201/216/225	109	153/156	145/175	342/363	237/252	106/118	308/389
AWRI1613	140/143	338	265/274	196	207	109	153	145	327	252/273	109	341/383
AWRI1615	140/143	338	265/274	196	207	106/109	153	145	327	#N/A	109	341/383
AWRI1621	137/161	329	247	196	207/264	109	153/159	145/148	288	246/264	109	338/383
AWRI1649	143/146	#N/A	247/277/280	196/205	216/225/273	106/109/127	153/156	145/151/154	336/357	252/255	106	308/383
AWRI1677	140/146	#N/A	247/253/265	196	201/216/225	106/109/127	153/156	145/175	342/363	237/252	106/118	308/389
B001-14 T14 3	140/143	338	265/274	196	207	109	#N/A	145	327	252/273	109	341/383
B001-14 T14 4	140/143	338	265/274	196	207	109	#N/A	145	327	252/273	109	341/383
B001-14 T21 10	140/143	338	265/274	196	207	109	153	145	327	252/273	109	341/383
B001-14 T21 2	140/143	338	265/274	196	207	109	153	145	327	252/273	109	341/383
B001-14 T21 3	140/143	338	265/274	196	207	109	153	145	327	252/273	109	341/383
B001-14 T21 4	140/143	338	265/274	196	207	109	153	145	327	252/273	109	341/383
B001-14 T21 5	140/143	338	265/274	196	207	109	153	145	327	252/273	109	341/383
B001-14 T21 6	140/143	338	265/274	196	207	109	153	145	327	252/273	109	341/383
B001-14 T21 7	140/143	338	265/274	196	207	109	153	145	327	252/273	109	341/383
B001-14 T21 8	140/143	338	265/274	196	207	109	153	145	327	252/273	109	341/383
B001-14 T21 9	140/143	338	265/274	196	207	109	153	145	327	252/273	109	341/383
B001-14 T28 1	140/143	338	262/265/274	196	189/207	109	153/156	145/148	297/327/342	252/255	109	308/383
B001-14 T28 10	140/143	338	265/274	196	207	109	#N/A	145	327	252/273	#N/A	341/383
B001-14 T28 2	140/143	338	265/274	196	207	109	#N/A	145	327	252	109	341/383
B001-14 T28 3	140/143	338	265/274	196	207	109	153	145	327	252/273	109	341/383
B001-14 T28 4	140/143	338	265/274	196	207	109	153	145	327	252/273	109	341/383
B001-14 T28 5	140/143	338	265/274	196	207	109	153	145	327	252/273	109	341/383
B001-14 T28 6	140/143	338	265/274	196	207	109	153	145	327	252/273	#N/A	#N/A
B001-14 T28 7	140/143	338	265/274	196	207	109	153	145	327	252/273	#N/A	#N/A
B001-14 T28 8	140/143	338	265/274	196	207	109	#N/A	145	327	252/273	#N/A	#N/A
B001-14 T28 9	140/143	338	265/274	196	207	109	#N/A	145	327	252/273	#N/A	341/383
B001-14 T49 1	140/143	338	265/274	196	207	109	153	145	327	252/273	#N/A	341/383
B001-14 T49 10	140/143	338	265/274	196	207	109	153	145	327	252/273	109	341/383
B001-14 T49 2	140/143	338	265/274	196	207	109	153	145	327	252/273	#N/A	341/383
B001-14 T49 3	140/143	338	265/274	196	207	109	153	145	327	252/273	#N/A	341/383
B001-14 T49 4	140/143	338	265/274	196	207	109	153	145	327	252/273	#N/A	341/383
B001-14 T49 5	140/143	338	265/274	196	207	109	153	145	327	252/273	#N/A	341/383
B001-14 T49 6	140/143	338	265/274	196	207	109	153	145	327	252/273	109	341/383
B001-14 T49 7	140/143	338	265/274	196	207	109	153	145	327	252/273	#N/A	341/383
B001-14 T49 8	140/143	338	265/274	196	207	109	153	145	327	252/273	#N/A	341/383
B001-14 T49 9	140/143	338	265/274	196	207	109	153	145	327	252/273	109	338/383
B001-14 T7 3	140/143	338	265/274	196	207	109	153	145	327	252/273	109	341/383
B001S-14 T49 1	140/143	338	262/265/274	196	189/207	109	153/156	145/148	297/327/342	252/255	109	308/341/383
B001S-14 T49 2	140/143	338	262/265/274	196	189/207	109	153/156	145/148	297/327/342	252/255	109	308/341/383
B001S-14 T49 3	140/143	338	262/265/274	196	189/207	109	153/156	145/148	297/327/342	252/255	109	308/341/383
B002-14 T0 1	140	338/353	262/265	193/196	216/225	109	153	145/148	327/357	273	109	341/383
B002-14 T0 5	140/143	338	265/274	196	207	109	153	145	327	252/273	109	341/383
B002-14 T0 7	140	338/353	262/265	193/196	225	109	153	145	327/363	273	106/109	341/383
B002-14 T0 8	140/143	338	265/274	196	225	109	153	145	327/363	252/273	109	341/383
B002-14 T14 1	140/143	338	265/274	196	207	109	153	145	327	252/273	#N/A	383
B002-14 T14 10	140/143	338	265/274	196	207	109	153	145	312/327	252/273	#N/A	341/383
B002-14 T14 2	140/143	338	265/274	196	207	109	153	145	327	252/273	#N/A	341/383
B002-14 T14 3	140/143	338	265/274	196	207	109	153	145	327	252/273	#N/A	341/383
B002-14 T14 4	140/143	338	265/274	196	207	109	153	145	327	252/273	#N/A	341/383
B002-14 T14 5	140/143	338	265/274	196	207	109	153	145	327	252/273	#N/A	341/383
B002-14 T14 6	140/143	338	265/274	196	207	109	153	145	327	252/273	#N/A	341/383
B002-14 T14 7	140	#N/A	#N/A	196	207	109	153	145	327	252/273	#N/A	341/383
B002-14 T14 8	140/143	338	265/274	196	207	109	153	145	327	252/273	#N/A	341/383
B002-14 T14 9	140/143	338	265/274	196	207	109	153	145	312/327	252/273	#N/A	341/383
B002-14 T21 10	140/143	#N/A	#N/A	196	207	109	153	145	312/327	252/273	#N/A	341/383
B002-14 T21 2	140/143	338	265/274	196	207	109	153	145	327	252/273	#N/A	341/383
B002-14 T21 3	140/143	#N/A	#N/A	196	207	109	153	145	327	252/273	#N/A	341/383
B002-14 T21 4	140	#N/A	#N/A	196	207	109	153	145/148	327	252/273	#N/A	341/383
B002-14 T21 5	140	338/353	262/265	193/196	216/225	109	153	145/148	327/357	273	#N/A	341/383
B002-14 T21 6	140	338/353	262/265	193/196	216/225	109	153	145/148	327/357	273	#N/A	341/383
B002-14 T21 7	140/143	338	265/274	196	207	109	153	145	327	252/273	#N/A	341/383
B002-14 T21 8	140/143	338	265/274	196	207	109	153	145	312/327	252/273	#N/A	341/383
B002-14 T21 9	140	338/353	262/265	193/196	216/225	109	153	145/148	327/363	273	#N/A	341/383
B002-14 T42 1	140/143	338	265/274	196	207	109	153	145	327	252/273	#N/A	341/383
B002-14 T42 10	140/143	#N/A	#N/A	196	207	109	153	145	327	252/273	#N/A	341/383
B002-14 T42 2	140/143	338	265/274	196	207	109	153	145	312/327	252/273	#N/A	341/383
B002-14 T42 3	140	338/353	262/265	193/196	216/225	109	153	145/148	327/357	273	#N/A	341/383
B002-14 T42 4	140	#N/A	#N/A	193/196	216/225	109	153	145/148	327/363	273	#N/A	341/383
B002-14 T42 5	140/143	338	265/274	196	207	109	153	145	327	252/273	#N/A	341/383
B002-14 T42 6	140/143/146	#N/A	#N/A	196	207	109	153	145	327	252/273	#N/A	341/383
B002-14 T42 7	140	338/353	262/265	193/196	216/225	109	153	145/148	327/357	273	#N/A	341/383
B002-14 T42 8	140/143	#N/A	#N/A	196	207	109	153	145	327	252/273	#N/A	341/383
B002-14 T42 9	140/143	338	265/274	196	207	109	153	145	327	252/273	#N/A	341/383
B003 T0 1	143/146	338/353	247/274/280	196/205	225/273	106/109/127	153/156	145/151/154	336/357	252/255	106/109	308/383
B003 T0 10	143/146	338/353	247/274/280	196/205	216/225/273	106/109/127	153/156	145/151/154	336/357	252/255	106/109	308/383
B003 T0 2	143/146	338/353	274/280	196/205	225/273	106/109/127	153/156	145/151/154	336/357	252/255	106/109	308/383
B003 T0 3	143/146	#N/A	247/274/280	196/205	216/225/273	106/109/127	153/156	145/151/154	336/357	252/255	106/109	308/383
B003 T0 4	143/146	338/353	247/274/280	196/205	216/225/273	106/109/127	153/156	145/151/154	336/357	252/255	106/109	308/383
B003 T0 5	143/146	338/353	247/274/277	196/205	216/225/273	106/109/127	153/156	145/151/154	336/357	252/255	106/109	308/383
B003 T0 6	143/146	338/353	247/274/277	196/205	216/225/273	106/109/127	153/156	145/151/154	336/357	252/255	106/109	308/383
B003 T0 7	143/146	338/353	247/274/280	196/205	216/225/273	106/109/127	153/156	145/151/154	336/357	252/255	106/109	308/383
B003 T0 8	143/146	338/353	247/274/277	196/205	216/225/273	106/109/127	153/156	145/151/154	336/357	252/255	106/109	308/383
B003 T0 9	143/146	338/353	247/274/277	196/205	216/225/273	106/109/127	153/156	145/151/154	336/357	252/255	106/109	308/383
B003 T7 1	143/146	#N/A	#N/A	196/205	216/225/273	106/109/127	153/156	145/151/154	336/357	252/255	106/109	308/383
B003 T7 2	143/146	338/353	247/274/277	196/205	216/225/273	106/109/127	153/156	145/151/154	336/357	252/255	106/109	308/383
B003 T7 3	143/146	338/353	247/274/280	196/205	216/225/273	106/109/127	153/156	145/151/154	336/357	252/255	106/109	308
B003 T7 4	143/146	338/353	247/274/277	196/205	216/225/273	106/109/127	153/156	145/151/154	336/357	252/255	106/109	308/383
B003 T7 5	143/146	338/353	247/274/277	196/205	216/225/273	106/109/127	153/156	145/151/154	336/357	252/255	106/109	308/383
B003 T7 6	143/146	338/353	247/274/277	196/205	216/225/273	106/109/127	153/156	145/151/154	336/357	252/255	106/109	308/383
B003 T7 7	143/146	338/353	247/274/277	196/205	216/225/273	106/109/127	153/156	145/151/154	336/357	252/255	106/109	308/383
B003 T7 8	143/146	338/353	247/274/283	196/205	216/225/273	106/109/127	153/156	145/151/154	336/357	252/255	106/109	308/383
B003 T7 9	143/146	338/353	247/274/280	196/205	216/225/273	106/109/127	153/156	145/151/154	336/357	252/255	106/109	308
Bx-364-1	143/146	338/353	247/274/283	196/205	216/225/273	106/109/127	153/156	145/151/154	336/357	252/255	106	308/383
Bx-364-2	143/146	338/353	247/274/283	196/205	216/225/273	106/109/127	153/156	145/151/154	336/357	252/255	106	308/383
C-00346	137	338	265	196	207	106/109/127	153	145/175	327	246/273	109	338/383
C-00348	137	338	265	196	207	106/109	153	145	327	#N/A	109	338/383
CB3	140/143/146	338	262/265/274	196	189/207	106/109/127	153	145/148	297/327/342	252/255	109	308/341/383
CBS 2499	140/143	338	265/274	196	201/207	109	153	145	321/327	252/273	109	341/383
CBS 2796	140	#N/A	262/265	193/196	207/216/225	106/109	153	145/148	297/348/357	273	106	341/383
CBS 2797	140/143	#N/A	#N/A	196	207	106/109/127	153	145	327/342	252/255/273	109	341/383
CBS 3025	140/143	338/353	262/265	193/196	201/207	109	153/156	145/148	339/342	255/273	109	341/383
CBS 4601	140/143	338	265/274	196	207	106/109	153	142/145	327	252	109	341/383
CBS 5512	137	338	247/265	196	207/225	109	153	145	285	246/249	106/109	#N/A
CBS 5513	137	338	247/265	196	207	109	153	145	285	246/249	106/109	338/341/383
CBS 6055	137/161	329	247	187/196/205	207/225/264	106/109	153/159	145/148	288	264	94/106	338/383
CBS 72	140/143/146	#N/A	#N/A	187/196/205	207/216/225/273	106/109/127	153/156	145/151/154/175	333/357	252/255	106	#N/A
CBS 74	140/143/146	#N/A	#N/A	187/196/205	207/216/225	106/109/127	153/156	145/151/154/175	333/357	252/255	106	308
CBS 78	140/143	338/353	262/274	193/196	201/207	109	153/156	145/148	297/339/348	255	109	308/341
CDR1	140/146	338/428	253/265	196	201/216/225	109	153/156	145/175	342/363	237/252	106/118	308/383
CDR10	140	338	265/274	196	207	109	153	145	327	252/255	106/109	#N/A
CDR11	140/146	#N/A	253/265	196	201/216/225	109	153/156	145/175	342/363	237/252	106/118	308/389
CDR12	140	338	265/274	196	207	106/109	153	145	327	252/255	106/109	#N/A
CDR13	140/143	338	265/274	196	207	109	153	145	327	252/273	109	341/383
CDR17	140/146	338	253/265	196	201/216/225	109	153/156	145/175	342/363	237/252	106/118	308/389
CDR18	140/146	338	253/265	196	201/216/225	109	153/156	145/175	342/363	237/252	106/118	308/389
CDR2	140/146	#N/A	253/265	196	201/216/225	109	153/156	145/175	342/363	237/252	106/118	308/389
CDR206	140	338	265/274	196	207	109	153	145	327	252/255	106/109	#N/A
CDR216	143/146	338/353	247/274/277	196/205	216/225/273	106/109/127	153/156	145/151/154	336/357	252/255	106	#N/A
CDR217	140/146	353	247/274/277	196/205	216/225/273	106/109/127	153/156	145/151/154	336/357	252/255	106	#N/A
CDR219	143/146	338/353	247/274/277	196/205	216/225/273	106/109/127	153/156	145/151/154	336/357	252/255	106/109	308/383
CDR222	140/146	338	253/265	196	201/216/225	109	153/156	145/175	336/363	252/255	106/118	#N/A
CDR23	140/143	338	265/274	196	207	109	153	145	327	252/273	109	341/383
CDR3	140/143	338	265/274	196	207	109	153	145	327	252/273	109	308/383
CDR4	140/146	338	253/265	196	201/216/225	109	153/156	145/175	342/363	237/252	106/118	308/389
CDR9	140/146	#N/A	253/265	196	201/216/225	109	153/156	145/175	342/363	237/252	106/118	308/389
CJ12-2	140/143/146	338/353	247/274/289	196/205	216/225/273	106/109/127	153/156/159	145/151/154	321/336	252/255	106	308/383
CJ12-3	143/146	338/353	247/274/289	196/205	216/225/273	106/109/127	153/156/159	145/151/154	321/336	252/255	106	308/383
CJ12-4	143/146	338/353	247/274/289	196/205	216/225/273	106/109/127	153/156	145/151/154	321/336	252/255	106	308/383
CJ12-5	140/143/146	338/353	247/274/289	196/205	207/216/225/273	106/109/127	153/156/159	145/151/154	321/336	252/255	106	308/383
CJ12-6	143/146	#N/A	247/274/289	196/205	216/225/273	106/109/127	153/156	145/151/154	321/336	#N/A	106	308/383
CJ13-4	143/146	338/353	247/274/289	196/205	216/225/273	106/109/127	153/156	145/151/154	321/336	252/255	106	308/383
CJ13-6	143/146	#N/A	#N/A	196/205	216/225/273	106/109/127	153/156	145/151/154	321/336	252/255	106	308/383
CLIB300	143	338	265/274	196	207	106/109	153	145	327/342	252/273	109	341/383
DEN6_12_1	140/143	338	265/274	196	207	109	153	145	327/348	252/273	109	341/383
DEN6_12_10	140/143	338	265/274	196	207	109	153	145	327/348	252/273	109	341/383
DEN6_12_2	140/143	338	265/274	196	207	109	153	145	327/342	252/273	109	341/383
DEN6_12_3	140/143	338	265/274	196	207	109	153	145	327/348	252/273	109	341
DEN6_12_4	140/143	338	265/274	196	207	109	153	145	327/348	252/273	109	341/383
DEN6_12_5	140/143	338	265/274	196	207	109	153	145	327/348	252/273	109	341/383
DEN6_12_6	140/143	338	265/274	196	189/207	109	153	145	327/342	252/273	109	341/383
DEN6_13_1	140/143	338	265/274	196	207	109	153	145	327/342/348	252/273	109	341/383
DEN6_13_2	140/143	338	265/274	196	207	109	153	145	#N/A	252/273	109	341/383
DEN6_12_9	140/143	338	265/271/274	196	189/207	109	153	145	318/342	252/273	109	341/383
DEN613_03	140/146	338/443	253/265	196	201/225	#N/A	153/156	145/175	342	237/252	106/118	308/389
DENL12_1	140/146	338	253/265	196	201/216/225	109	153/156	145/175	342/363	237/252	106/118	#N/A
DENL12_10	140/146	338/443	253/265	196	201/207/216/225	109	153/156	145/175	342/363	237/252	106/118	308/389
DENL12_2	140/143	338	265/274	196	207	106/109	153	145	327/342	252/255/273	109	#N/A
DENL12_3	140/146	338	253/265	#N/A	201/207/216/225	106/109	153/156	145/175	342/363	237/252	106/118	#N/A
DENL12_4	140/146	338	253/265	196	201/216/225	109	153/156	145/175	342/363	237/252	106/118	#N/A
DENL12_5	140/146	338	253/265	196	201/207/216/225	106/109	153	145	342/363	237/252/255	106	#N/A
DENL12_6	140/146	338	253/265	196	201/207/216/225	106/109	153/156	145/175	342/363	237/252/255	106/118	#N/A
DENL12_7	140/146	338	253/265	196	201/207/216/225	106/109	153/156	145/175	342/363	237/252	106/118	308/389
DENL12_8	140/146	338/443	253/265	196	201/207/216/225	106/109	153/156	145/175	342/363	237/252	106/118	308/389
DENL12_9	140/146	338/443	253/265	196	201/207/216/225	109	153/156	145/175	342/363	237/252/255	106/118	308/389
DENN12_1	140/146	338/443	253/265	196	201/216/225	109	153/156	145/175	342/363	237/252	106/109/118	308/389
DENN12_10	140/146	338/443	253/265	196	201/216/225	109	156/159	148/178	342/363	237/252	106/109/118	308/389
DENN12_2	140/146	338/443	253/265	196	201/216/225	109	153/156	145/175	342/363	237/252	106/109/118	308/389
DENN12_3	140/146	#N/A	253/265	196	201/216/225	109	153/156	145/175	348/363	237/252	106/109	308/389
DENN12_4	140/146	338	253/265	196	201/216/225	109	#N/A	145/175	348/363	237/252	106/109/118	308/389
DENN12_5	140/146	#N/A	253/265	196	201/216/225	109	153/156	139/145/175	348/363	237/252	106/109/118	308/389
DENN12_6	140/146	338/443	253/265	196	201/216/225	109	153/156	145/175	342/363	237/252	106/109/118	308/389
DENN12_7	140/146	338/443	253/265	196	201/216/225	109	153/156	145/175	348/363	237/252	106/109/118	308/389
DENN12_8	140/146	338/443	253/265	196	201/216/225	109	153/156	145/175	348/363	237/252	106/109/118	308/389
DENN12_9	140/146	338/443	253/265	196	201/216/225	106/109	153/156	145/175	348/363	237/252	106/109/118	308/389
Gamay 329 CM 1	140/146	338	262/265/274	196	201/207/225	109	153	145/148/175	#N/A	252/255	106/109	#N/A
Gamay 329 CM 3	140	338	262/265/274	196	189/207	106/109	153	145/148	297/327/342	252/255	109	308/341/383
Gamay 329 CM 4	140/143	338	265/274	196	207	109	153	145	327	252/273	109	341/383
Gamay 329 CM 5	140/143	338	262/265/274	196	189/207	109	153/156	145	297/327/342	252/255	109	308/341/383
Gamay 329 CM 6	140	338	262/265/274	196	189/207	109	153	145/148	297/327/342	252/255	109	308/383
Gamay 329 CM 7	140/143	338	#N/A	196	201/207/225	106/109	153	145	327	237/252	106/109	341/383
Gamay 329 CM 8	140/143	338	265/274	196	201/207/225	109	153/156	145	327	237/252/273	106/109	341/383
GB01	143/146	338/353	247/274/277	196/205	216/225/273	106/109/127	153/156	145/151/154	336/357	252/255	106	308/383
GB02	140	#N/A	#N/A	196/205	216/225/273	106/109/127	153/156	145/175	336/357	252/255	106/109	308/383
GB03	143/146	#N/A	#N/A	196	216/225/273	109	153/156	145/175	336/357	252/255	106/109	308/383
GB04	140	338	265/274	196	225/273	106/109	153/156	145	336/357	252/255	109	341/383
GB05	143/146	338/353	247/274/277	196/205	216/225/273	106/109/127	153/156	145/151/154	336/357	252/255	106/109	308/383
GB06	143/146	338/353	247/274/277	196/205	225	106/109/127	153/156	145/151/154	#N/A	252/255	106/109	308/383
GB07	143/146	338/353	247/274/277	196/205	225/273	106/109/127	153/156	145/151/154	336/357	252/255	106	308/383
GB08	143/146	338/353	247/274/277	196/205	225/273	106/109/127	153/156	145/151/154	#N/A	252/255	106	308/383
GB09	143/146	#N/A	#N/A	196	225/273	106/109	153/156	145/175	357	252/255	106/109	308/383
GB10	143/146	#N/A	#N/A	196/205	216/225/273	106/109/127	153/156	145/151/154	336/357	252/255	106	308/383
GB11	143/146	#N/A	#N/A	196/205	216/225/273	106/109	153/156	145/151/154	336/357	252/255	106	#N/A
GB12	143/146	338/353	247/274/277	196/205	216/225/273	106/109/127	153/156/159	145/151/154	336/357	252/255	106	308/383
GB13	143/146	338/353	247/274/277	196/205	216/225/273	106/109/127	153/156	145/151/154	336/357	252/255	106/109	308/383
GB14	143/146	338/353	247/274/277	196/205	216/225/273	106/109/127	153/156	145/151/154	336/357	252/255	106/109	308/383
GB15	143/146	338/353	247/274/277	196/205	216/225/273	106/109/127	153/156	145/151/154	336/357	252/255	106/109	308/383
GB16	143/146	338/353	247/274/277	196/205	225/273	106/109/127	153/156/159	145/151/154	#N/A	252/255	106	308/383
GB17	140/143/146	#N/A	#N/A	196	201/216/225/273	109	153/156	145	336/357	252/255	106/109	#N/A
GB18	143/146	338/353	247/274/277	196/205	201/225	106/109/127	153/156	145	342/357	237/252/255	106/109	308/383
GB19	143/146	338/353	247/274/277	196/205	207/216/225/273	106/109/127	153/156	145/151/154	327/336/357	252/255	106/109	308/383
GB20	143/146	338/353	247/274/277	196/205	216/225/273	106/109/127	153/156	145/151/154	336/357	252/255	106/109	308/383
GB21	143/146	338/353	247/274/277	196/205	216/225/273	106/109/127	153/156	145/151/154	336/357	252/255	106	308/383
GB22	140/146	338	253/265	196	201/216/225	109	153/156	145	342/363	237/252	106/109	#N/A
GB23	140/146	338/443	265	196	201/216/225	109	153/156	145/175	342/363	237/252	106/118	308/389
GB24	140/146	#N/A	253/265	196	201/225	109	153/156	145/154/175	#N/A	237/252	106/118	308/389
GB25	140/146	#N/A	#N/A	196	201/216/225	109	153/156	145	336/363	237/252	106/109	308/389
GB26	140	#N/A	#N/A	196/205	216/225/273	109	153/156	145/151/154	336/357	252/255	106/109	308/383
GB27	140/146	#N/A	#N/A	196	201/216/225	106/109	153/156	145	336/363	237/252	106/109	308/389
GB28	140	338/353	262/265	193/196	207/216	109	153	145	339/357	273	106/109	341
GB29	143/146	#N/A	#N/A	196/205	225/273	106/109/127	153/156	145/151/154	357	252/255	106/109	308/389
GB30	143/146	338/353	247/274/277	196/205	216/225/273	109	153/156	145	336/357	252/255	109	308/383
GB31	143/146	338/353	247/274/277	196/205	216/225/273	106/109/127	153/156	145/151/154	336/357	252/255	106	308/383
GB32	143/146	338/353	247/274/277	196/205	216/225/273	106/109/127	153/156	145/151/154	336/357	252/255	106	308/383
GB33	143/146	#N/A	247/274/277	196/205	216/225/273	106/109/127	153/156	145/175	336/357	252/255	106/109	#N/A
GB34	143	338/353	262/274	196	207/216	109	153/156	145	327/354	273	106/109	308/341
GB35	143	338/353	262/274	196	207/216	109	153/156	145/175	327/354	273	106/109	308/341
GB36	143	338/353	262/274	196	207/216	109	153/156	145	327/354	261/273	106/109	308/341
GB37	140/146	338/413	253/265	196	201/225	109	153/156	145/175	336/363	#N/A	106	308/389
GB38	143/146	338/353	247/274/277	196/205	216/225/273	106/109/127	153/156	145/151/154	336/357	252/255	106/109	308/383
GB39	143/146	338/353	247/274/277	196/205	216/225/273	106/109/127	153/156	145/151/154	336/357	252/255	106	308/383
GB40	143/146	338/353	247/274/277	196/205	216/225/273	106/109/127	153/156	145/151/154	336	252/255	106	308/383
GB41	143	338/353	262/274	196	207/216	109	153/156	145/148	327/354	273	106/109	308/341
GB42	140	338/353	262/265	193/196	207/216	109	153	145/175	339/357	273	106/109	341
GB43	140	338/353	262/265	193/196	207/216	109	153	145/175	339/357	273	106/109	341
GB44	140/146	338	265	196	201/216/225	109	153/156	145/151/154	342/363	237/252	106/109	308/389
GB45	143	338/353	262/265	196	207/216	109	153	145/148	327/342	273	109	341
GB46	143	#N/A	262/265	196	207/216	109	153	145/175	327/342	273	106/109	#N/A
GB47	143	338/353	262/265	196	207/216	109	153	145/148/154	327/342	273	109	341
GB48	143	338/353	262/265	196	207/216	109	153	145/154	327/342	273	106/109	341
GB50	140/143	338	265/274	196	#N/A	109	153	145/151/154	#N/A	#N/A	106/109	341/383
GB51	140/143	338	262/265/274	196	189/207	109	153/156	145/148	297/327/342	252/255	109	308/341/383
GB52	140/143	338	262/265/274	196	189/207	109	153/156	145/148	297/327/342	#N/A	109	308/383
GB53	140/143	338	262/265/274	196	189/207	109	153/156	145/148	297/327/342	252/255	109	308/383
GB54	140/143	338	262/265/274	196/205	189/207	106/109/127	153/156	145/148	297/342	252/255	109	308/341/383
GB55	140/143	338	262/265/274	196	189/207	109	153/156	145/148	297/327/342	252/255	109	308/341/383
GB56	140/143	338	265/274	196	189/207	109	153	145	297/342	252/255	109	308/383
GB57	140/143	338	262/265/274	196	189/207	106/109/127	153/156	145	297/327/342	252/255	106/109	308/341/383
GB58	140	338/341	#N/A	196	189/207	106/109	153/156	145	297/327/342	#N/A	109	308/341/383
GB59	140/143	338	265/274	196	189/207	109	153/156	145/148	297/327/342	252/255	109	308/341/383
GB60	140/143	338	265/274	196	207	109	153	145	327	252/273	109	341/383
GB61	140/143	338	265/274	196	207	109	153	145	327	252/273	109	341/383
GB63	140/146	338	#N/A	196	201/216/225	106/109	153/156	145/148/175	342/363	237/252	106/109	308/389
GB64	140/143	#N/A	#N/A	196	207	106/109/127	153	145/148	327	252	109	#N/A
GB65	134/140	338/353	262/265	193/196	207/216	109	153	145/148/154	339/357	273	106/109	341
GB66	140/146	#N/A	#N/A	196/205	201/216/225	106/109/127	153/156	145/151/154	342/363	237/252	106/109	308/389
GB67	143/146	338/353	247/274/277	196/205	216/225/273	106/109/127	153/156	145/151/154	336/357	252/255	106	308/383
GB68	143/146	338/353	247/274/277	196/205	216/225/273	106/109/127	153/156	145/151/154	336/357	252/255	106	308/383
GB69	143/146	338/353	247/274/277	196/205	216/225/273	106/109/127	153/156	145/151/154	336/357	252/255	106	308/383
GB70	140/143	338	265/274	196	207	109	153	145	327	252/273	106/109	341/383
GB71	140/143	338	265/274	196	207	109	153	145	327	273	106/109	341/383
GSP1501	140/146	338/443	253/265	196	201/216/225	109	153/156	175	342/363	237/252	106/118	308/389
GSP1502	140/146	338/443	253/265	196	201/216/225	109	153/156	145/175	342/363	237/252	106/118	308/389
GSP1503	140/146	338/443	253/265	196	201/216/225	109	153/156	145/175	342/363	237/252	106/118	308/389
GSP1504	140/146	338/443	253/265	196	201/216/225	109	153/156	145/175	342/363	237/252	106/118	308/389
GSP1505	140/146	338/443	253/265	196	201/216/225	109	153/156	145/175	342/363	237/252	106/118	308/389
GSP1506	140/146	#N/A	250/262	196	201/225	109	153/156	145/175	#N/A	234	106/109/118	308/389
GSP1507	140/146	338/443	253/265	196	201/216/225	109	153/156	145/175	342/363	237/252	106/118	308/389
GSP1508	140/146	338/443	253/265	196	201/216/225	109	153/156	145/175	342/363	237/252	106/118	308/389
GSP1509	143/146	338/353	247/274/277	196/205	201/225/273	106/109/127	153/156	145/151/154	336/357	252/255	106	308/383
GSP1510	140/146	338	253/265	196	201/216/225	109	153/156	145/175	342/363	237/252	106/118	308/389
GSP1511	140/146	338/443	253/265	196	201/216/225	109	153/156	145/175	342/363	237/252	106/118	308/389
GSP1512	140/146	338/443	253/265	196	201/216/225	109	153/156	145/175	342/363	237/252	106/118	308/389
GSP1513	140/146	338	253/265	196	201/216/225	109	153/156	145/175	342/363	237/252	106/109/118	308/389
GSP1514	140/146	338/443	253/265	196	201/216/225	109	153/156	145/175	342/363	237/252	106/109/118	308/389
GSP1515	140/146	338/353	253/265	196	201/216/225	109	153/156	145/175	342/363	237/252	106/109/118	308/389
GSP1516	140/146	338/443	253/265	196	201/216/225	109	153/156	145/175	342/363	237	106/109/118	308/389
GSP1517	140/146	338/443	253/265	199	207/222/228	109	153/156	145/175	342/363	237/252	106/109/118	308/389
GSP1518	140/146	338/443	253/265	196	201/216/225	109	153/156	145/175	342/363	237/252	106/109/118	308/389
GSP1519	140/146	338/443	253/265	196	201/216/225	109	153/156	145/175	342/363	237/252	106/109/118	308/389
GSP1520	140/146	338	253/265	196	201/216/225	109	153/156	145/175	345/363	237/252	106/109	308/389
ISA1327	140	338/353	262/265	193/196	207/216	109	153	145	348/357	273	109	341
ISA1328	140	338/353	262/265	193/196	207/216	109	153	145/148	348/357	273	106	341
ISA1601	140/143	#N/A	#N/A	193/196	207/216	109	153	145	327/348/357	252/273	106/109	341/383
ISA1649	143	338	265/274	196	207	106/109	153	145	327	252/273	109	341/383
ISA1700	140/146	#N/A	253/265	196/205	216/225	109	153/156	145/181	333/342	237/252	106/118	308/383/440
ISA1717	140/146	#N/A	253/265	196	201/216/225	109	153/156	145/175	342/363	237/252	106/118	308/389
ISA1791	140/143	338	265/274	196	207	109	153	145/154	327	252/273	109	341/383
ISA2101	143/146	338/353	247/274/277	196/205	216/225/273	106/109/127	153/156	145/151/154	336/357	252/255	106	#N/A
ISA2102	140/143	338	265/274	196	207	109	153	145	327/342	252/273	109	341/383
ISA2116	140/143	338	262/265/274	196	189/207	109	153/156	145/148	297/327/342	252/255	109	308/383
ISA2150	140/143	338	265/274	196	207	109	153	145	327/342	273	109	341/383
ISA2206	140/143	338	262/265/274	196	189/207	109	153/156	145/148	297/327/342	252/255	109	308/341/383
ISA2211	140/143	#N/A	262/265/274	196	189/207	109	153/156	145	297/327/342	252/255	109	308/383
ISA2397	140/146	338	253/265	196	201/216/225	109	153/156	175	342/363	237/252	106/118	308/389
ISA2404	143/146	#N/A	247/274/283	196/205	216/225/273	106/109/127	153/156	151/154	336/357	252/255	106	308/383
JP184V2014-C6	140	335/341	247	196	189/207/216/225	106/109/127	153	145/148/151/175	297/327/342	249/264	106/109	308/341
JP206V2014-C7	140/146	335/341	247	196	189/207/216/225	109	153	145	327/342	249/264	106/109	341/383
JP254V2013-C7	140/143/146	338	#N/A	196/205	201/207/216/225	106/109/127	153	145/151/154/175	333/342	#N/A	106/109	#N/A
JP258V2013-C7	137	#N/A	247	184/196/205	207/216/225	106/109/127	153	145	#N/A	264	106	#N/A
JP287V2014-C7	137/140	#N/A	247	196/205	207/216/225	106/109	153/156	145/151	#N/A	249/264	106	#N/A
JP345V2014-C6	137	#N/A	247	196	195/213	109	#N/A	145	315	249/264	106/109	332/338
JP354V2014-C8	137/140/143	335/338/341	247	196	207/225	106/109/127	153	145	#N/A	#N/A	106/109	#N/A
KOM141	140/143	338	265/274	196	207	109	153	145	327/348	273	109	341/383
KOM1410	140	338/353	262/265	193/196	207/216	109	153	145/148	342/357	273	106	341/383
KOM14100	140/143	338	262/265	196	207	109	153	145	327/348	273	109	341/383
KOM14105	140/146	338	253/265	196	207/210	109	#N/A	145/154/175	327/348	273	103/106/118	341/383
KOM14106	140/146	338	253/265/274	196	207	109	153/156	#N/A	327/348	237/252	103/106/118	308/389
KOM14107	140	338/353	262/265	193/196	207/216	109	153	145/148	342/357	273	106	341
KOM14108	140	338/353	262/265	193/196	207/216	109	153	145/148	342/357	273	106	341/383
KOM14109	140	338/353	262/265	193/196	207/216	109	153	145/148	342/357	273	106	#N/A
KOM14111	140	338/353	262/265	193/196	207/216	109	153	145/148	342/357	273	106	341/383
KOM14112	140	338/353	262/265	193/196	207/216	109	153	145/148	342/357	273	106	341/383
KOM14113	140	338/353	262/265	193/196	207/216	109	153	145/148	342/357	273	106	341/383
KOM14114	140	338/353	262/265	193/196	207/216	109	153	145/148	342/357	273	106	341/383
KOM14117	140	338/353	262/265	193/196	207/216	109	153	145/148	342/357	273	106	341
KOM14118	140	338	265/274	196	207	109	153	145	327/348	273	109	341/383
KOM1412	140/143	338	265/274	196	207	109	153	145	327/348	273	106	341/383
KOM14120	140/143/146	338/353	247/277/280	193/196	207/216	109	153/156	145/151/154	342/357	252/255/273	106	308/383
KOM1413	140	338/353	262/265	193/196	#N/A	109	153	145/148	#N/A	273	106	341/383
KOM1414	140	338/353	262/265	193/196	207/216	109	153	145/148	342/357	273	106	341/383
KOM1415	140	338/353	262/265	193/196	207/216	109	#N/A	145/148	342/357	273	106	341/383
KOM1416	140	338/353	262/265	193/196	207/216	109	153	145/148	342/357	273	106	341/383
KOM1417	140	338/353	262/265	193/196	207/216	109	153	145/148	342/357	273	106	341/383
KOM1419	134/140	338/353	262/265	193/196	207/216	109	153	#N/A	342/357	273	103/106	341/383
KOM1420	140	338/353	262/265	193/196	207/216	109	153	145/148	342/357	273	106	341/383
KOM1421	140	338/353	262/265	193/196	207/216	109	153	145/148	342/357	273	106	341/383
KOM1422	140	338/353	262/265	193/196	207/216	109	153	145/148	342/357	273	106	341/383
KOM1423	140	338/353	262/265	193/196	207/216	109	153	145/148	342/357	273	106	341/383
KOM1424	140	338/353	262/265	193/196	207/216	109	153	145/148	342/357	273	106	341/383
KOM1426	140	338/353	262/265	193/196	207/216	109	153	145/148	342/357	273	106	341/383
KOM1427	140	338/353	262/265	193/196	207/216	109	153	145/148	342/357	273	106	341/383
KOM1428	140	338/353	262/265	193/196	207/216	109	153	145/148	342/357	273	106	341/383
KOM1429	140	338/353	262/265	193/196	207/216	109	153	145/148	342/357	273	106	341/383
KOM143	140	338/353	262/265	193/196	207/216	109	153	145/148	342/357	273	109	341/383
KOM1431	140	338	265/274	196	207	109	153	145	327	252/273	109	341/383
KOM1432	140/143	338	265/274	196	207	109	153	145	327	252/273	109	341/383
KOM1433	140/143	338	265/274	196	207	109	153	145	327	252/273	109	341/383
KOM1434	140/143	338	265/274	196	207	109	153	145	327	252/273	109	341/383
KOM1435	140/143	338	265/274	196	207	109	153	145	327	252/273	109	341/383
KOM1436	140/143	338	265/274	196	207	109	153	145	327	252/273	109	341/383
KOM1437	140	338	265/274	196	207	109	153	145	327	252/273	109	341/383
KOM1438	140/143	338	265/274	196	207	109	153	145	327	252/273	109	341/383
KOM1439	140/143	338	265/274	196	207	109	153	145	327	252/273	109	341/383
KOM1440	140/143	338	265/274	196	207	109	153	145	327	252/273	109	341/383
KOM1441	140/143	338	265/274	196	207	109	153	145	327	252/273	109	341/383
KOM1442	134/140/143	338	265/274	196	207	109	153	145	327	252/273	109	341/383
KOM1443	140/143	338	265/274	196	207	109	153	145	327	252/273	109	341/383
KOM1444	140/143	338/353	262/265	193/196	207/216	109	153	145/148	327/357	273	106/109	341/383
KOM1445	140/143	338/353	265/274	196	207	109	153	145	327/348	273	109	341/383
KOM1446	140	338/353	262/265	193/196	207/216	109	153	145/148	342/357	273	106/109	341/383
KOM1447	140	338/353	262/265	193/196	207/216	109	153	145/148	342/357	273	106	341/383
KOM1448	140	338/353	262/265	193/196	207/216	109	153	145/148	342/357	273	103/106	341/383
KOM1449	134/140	338/353	262/265	193/196	207/216	109	153	145/148	342/357	273	106	341/383
KOM145	140/143	338	265/274	196	207	109	153	145	327/348	273	109	341/383
KOM1450	140/143	338	265/274	196	207	109	153	145	327/348	273	109	341/383
KOM1451	140/143	338	265/274	196	207	109	153	145	327	252/273	106/109	341/383
KOM1452	140/143	338	265/274	196	207	109	153	145	327	252/273	109	341/383
KOM1453	140/143	338	265/274	196	207	109	153	145	327	252/273	109	341/383
KOM1454	140/143	338	265/274	196	207	109	153	145	327	252/273	109	341/383
KOM1455	140/143/146	338/353	247/265/274/283	196	207	109	153/156	145/151/154	327/348	252/255/273	106	308/383
KOM1456	140/143/146	338	265/274	196	207	109	153	145	327	252/273	109	341/383
KOM1458	140/143	338	265/274	196	207	109	153	145	327/348	273	109	341/383
KOM1459	134/140	338/353	262/265	193/196	207/216	109	153	#N/A	342/357	273	103/106	341/383
KOM146	140/143	#N/A	265/274	196	207	109	153	145	327/348	273	109	341/383
KOM1460	140	338/353	262/265	193/196	207/216	109	153	145/148	342/357	273	106	341/383
KOM1462	140/143	338	265/274	196	204/207	109	153	139/145	327/348	273	109	341/383
KOM1463	140	338/353	262/265	193/196	207/216	109	153	145/148	342/357	273	106	341/383
KOM1465	140	338/353	262/265	193/196	#N/A	109	153	145/148	#N/A	273	106	341/383
KOM1467	140	338/353	262/265	193/196	207/216	109	153	145/148	342/357	273	106	341/383
KOM1469	140	338/353	262/265	193/196	207/216	109	153	145/148	342/357	273	106	341/383
KOM147	140/143	338	265/274	196	207	109	153	145	327/348	273	109	341/383
KOM1470	140/143	338	265/274	196	207	109	153	145	327/348	273	109	341/383
KOM1477	134/140	338/353	262/265	193/196	207/216	109	153	145/148	342/357	273	106	341/383
KOM1478	140/143	338/353	262/265	193/196	207/216	109	153	145/148	342/357	273	106/109	341/383
KOM148	140/143	#N/A	265/274	196	207	109	153	145	327/348	273	109	341/383
KOM1481	140	338/353	262/265	193/196	207/216	109	153	145/148	342/357	273	106	341/383
KOM1482	140	338/353	262/265	193/196	207/216	109	153	145/148	342/357	273	106/109	341/383
KOM1485	140	338/353	262/265	193/196	207/216	109	153	145/148	342/357	273	106	341/383
KOM1488	140	338/353	262/265	193/196	207/216	109	153	145/148	342/357	252/273	106	341/383
KOM1489	140	338/353	262/265	193/196	207/216	109	153	145/148	342/357	273	106	341/383
KOM149	140	338/353	262/265	193/196	207/216	109	153	145/148	342/357	273	106	341/383
KOM1490	140	338/353	262/265	193/196	207/216	109	153	145/148	342/357	273	106	341/383
KOM1491	140	338/353	262/265	193/196	207/216	109	153	145/148	342/357	273	106	341
KOM1492	140/143	338	265/274	196	207	109	153	145	327/348	273	106	341/383
KOM1499	140	338/353	262/265	193/196	207/216	109	153	145/148	342/357	273	106	341/383
L02/A2 AZ	140/143	338	265/274	196/205	207/225	106/109/127	153/156	145/148/151/154	327/357	252/255	106/109	308/383
L02/E2 AZ	140/143	338	265/274	196/205	207	109	153	145	327/342	252/273	109	341/383
L0301	140/143/146	#N/A	247/274/277	196/205	207/216/225/273	106/109/127	153/156	145/151/154	336/357	252/255	106/109	341/383
L0302	143/146	#N/A	247/274/277	196/205	216/225/273	106/109/127	153/156	145/151/154	336/363	252/255	106	308/383
L0303	143/146	338/353	247/274/277	196/205	216/225/273	106/109/127	153/156	145/151/154	336/363	252/255	106	308/383
L0304	143/146	338/353	247/274/277	196/205	216/225/273	106/109/127	153/156	145/151/154	336/363	252/255	106	308/383
L0305	140/143	338	265/274	196	207	106/109	153	145	327/342	252/273	109	341/383
L0306	140/143	#N/A	265/274	196	207	109	153	145	#N/A	252/273	109	341/383
L0307	143/146	338/353	247/274/289	196/205	216/225/273	106/109/127	153/156	145/151/154	321/336	252/255	106	308/383
L0308	140	338	265/274	196	189/207	109	153/156	145/148	297/327/342	252/255	109	308/341
L0309	140/146	#N/A	253/265	196	201/216/225	109	153/156	145/175	336/363	237/252	106	308/389
L0407	143/146	338/353	247/274/283	196/205	216/225/273	106/109/127	153/156	145/151/154	336/357	252/255	106	308/383
L0411	140/143	338	265/274	196	207	109	153	145	327/342	#N/A	109	341/383
L0417	143/146	338/353	247/274/283	196/205	216/225/273	106/109/127	153/156	145/151/154	336/357	252/255	106	308/383
L0420	140/143	338	265/274	196	207	109	153	145	327/342	252/273	109	341/383
L0422	140/146	338/428	253/265	196	201/216/225	109	153/156	145/175	336/363	237/252	106	308
L0424	143/146	338/353	247/274/283	196/205	216/225/273	106/109/127	153/156	145/151/154	336/357	252/255	106	308/383
L0425	140/146	338/428	253/265	196	201/216/225	109	153/156	145/175	336/363	237/252	106	308/389
L0447	140/143	338	265/274	196	207	109	153	145	327/342	252/273	109	341/383
L0452	140/143	338	265/274	196	207	109	153	145	327/342	252/273	109	341/383
L0453	140/143	338	265/274	196	207	109	153	145	327/342	252/273	109	341/383
L0461	140/143	338	265/274	196	207	109	153	145	327/342	252/273	109	341/383
L0462	140/143	338	265/274	196	207	109	153	145	327/342	252/273	109	341/383
L0463	140/143	338/353	262/265	193/196	207/216	109	153	145/148	339/357	273	106/109	341
L0464	140/143	338	265/274	196	207	109	153	145	327/342	252/273	109	341/383
L0465	140/143	338	265/274	196	207	109	153	145	327/342	252/273	109	341/383
L0467	140/143	338/353	262/265	193/196	207/216	109	153	145/148	339/357	273	106	341
L0468	140/143	338	265/274	196	207	109	153	145	327/342	252/273	109	341/383
L0469	140/143	338	265/274	196	207	109	153	145	327/342	252/273	109	341/383
L0503	140/143	#N/A	265/274	196	207	109	153	145	327	252/273	109	341/383
L0506	140/143	#N/A	#N/A	196	207	109	153	145	327/342	#N/A	109	341/383
L0508	140/143	338	265/274	196	207	109	153	145	327/342	252/273	109	341/383
L0509	140/143	#N/A	#N/A	196	207	109	153	145	327/342	252/273	109	341/383
L0510	140/143	#N/A	#N/A	196	207	109	153	145	#N/A	252/273	109	341/383
L0511	140	338	265/274	196	207	109	153	145	327/342	252/273	109	341/383
L0512	143/146	338/353	247/274/283	196/205	216/225/273	106/109/127	153/156	145/151/154	336/357	252/255	106/109	308/383
L0513	143/146	338/353	247/274/283	196/205	216/225/273	106/109/127	153/156	145/151/154	336/357	252/255	106/109	308/383
L0514	143/146	338/353	247/274/283	196/205	216/225/273	106/109/127	153/156	145/151/154	336/357	252/255	106	308/383
L0515	143/146	338/353	247/274/283	#N/A	225/273	106/109/127	153/156	145/151/154	336/357	252/255	106/109	308/383
L0516	143/146	338/353	247/274/283	196/205	216/273	106/109/127	153/156	145/151/154	336/357	252/255	106	308/383
L0517	143/146	338/353	247/274/283	196/205	216/225/273	106/109/127	153/156	145/151/154	336/357	252/255	106	308/383
L0519	143/146	338/353	247/274/283	196/205	216/225/273	106/109/127	153/156	145/151/154	336/357	252/255	106	308/383
L0520	143/146	338/353	247/274/283	196/205	216/225/273	106/109/127	153/156	145/151/154	336/357	252/255	106	308/383
L0521	143/146	338/353	247/274/283	196/205	216/225/273	106/109/127	153/156	145/151/154	336/357	252/255	106	308/383
L0522	143/146	341/353	247/274/283	196/205	216/225/273	106/109/127	153/156	145/151/154	336/357	252/255	106	308/383
L0523	143/146	338/353	247/274/283	196/205	216/225/273	106/109/127	#N/A	145/151/154	336/357	252/255	106	308/383
L0524	143/146	338/353	247/274/283	196/205	216/225/273	106/109/127	153/156	145/151/154	336/357	252/255	106	308/383
L0525	143/146	338/353	247/274/283	196/205	216/225/273	106/109/127	153/156	145/151/154	336/357	252/255	106	308/383
L0526	143/146	338/353	247/274/283	196/205	216/225/273	106/109/127	153/156	145/151/154	336/357	252/255	106	308/383
L0527	143/146	338/353	247/274/283	196/205	216/225/273	106/109/127	153/156	145/151/154	336/357	252/255	106	308/383
L0538	140/143	338	265/274	196	207	109	153	145	327/342	252/273	109	341/383
L0539	140	338	265/274	196	207	109	153	145	327	255/273	109	341/383
L0541	140/143	#N/A	265/274	196	207	106/109	153	145	327/342	252/255/273	109	341/383
L06/034 AZ	143/146	338/428	253/265	196/205	201/216/225	106/109/127	153/156	145/151/154/175	339/363	237/252	106/118	308/383/389
L06/036 AZ	140/143	338/428	253/265	196	201/207/216/225	109	153/156	145/148/181	333/342	237/252/255	106/109/118	308/341
L06/36 AZ	140/146	338/428	253/265	196/205	207/216/225	106/109	153/156	145/181	333/342	237/252	106/118	308/383
L0602	140/143	338	265/274	196	207	109	#N/A	145	327/342	#N/A	109	308/383
L0611	#N/A	338	265/274	#N/A	207	#N/A	153	145	327/342	252/273	109	341/383
L0612	140/143	338	265/274	#N/A	207	#N/A	153	145	327/342	252/273	109	341/383
L0614	140/143	338	265/274	196	207	109	153	145	327/342	252/273	109	341/383
L0615	140/143	#N/A	265/274	196	207	109	153	145	327/342	252/273	109	341/383
L0616	140/143	338	265/274	196	207	109	153	145	327/342	252/273	109	341/383
L0618	140/143	338	265/274	196	207	109	153	145	327	252/273	109	341/383
L0619	140/143	338	265/274	196	207	109	153	145	327/342	252/273	109	341/383
L0620	140/143	338	265/274	196	207	109	153	145	327/342	252/273	109	341/383
L0621	140/143	338	265/274	196	207	109	153	145	327	252/273	109	341/383
L0622	143/146	338/353	247/274/283	196/205	207/225/273	106/109/127	153/156	145/151/154	327/336/357	252/255	106	308/383
L0623	140/143	338	265/274	196	207	109/112	153	145	327	252/273	109	341/383
L0624	140/143	338	265/274	196	207	109/112	153	145	327	252/273	109	341/383
L0626	140/143	338	265/274	196	207	109/112	153	145	327	252/273	109	341/383
L0627	140/143	338	265/274	196	207	109/112	153	145	327	252/273	109	341/383
L0628	140/143	338	265/274	196	207	109/112	153	145	327	252/273	109	341/383
L1120	134/140/146	338/428	253/265	196/205	207/216/225	106/109/127	153/156	145/181	333/342	237/252/255	106/118	308/383/443
L14155	143/146	338/353	247/274/277	196/205	273	106/109/127	153/156	145/151/154	336/363	252/255	106	308/383
L14156	143/146	338/353	247/274/277	196/205	216/225/273	106/109/127	153/156	145/151/154	336/363	252/255	106	308/383
L14157	140/143	338	265/274	196	207	106/109	153	145	327/342	252/255/273	109	341/383
L14160	140/143	338	265/274	196	207	106/109	153	145	327/348	273	109	341/383
L14161	140/143	#N/A	#N/A	196	207	109	153	145	327/342	252/273	109	341/383
L14163	140	338	265/274	196	207	106/109	153	145	327/342	252/273	109	341/383
L14164	140/146	338	253/265	196	201/216/225	109	153/156	175	363	237/252	106/118	308/389
L14165	140/143	#N/A	256/262/274	196	207	106/109	153	145/148	327/348/357	#N/A	106/109	341/383
L14166	140/143	338	265/274	196	207	109	153	145	327	252	109	341/383
L14168	140/143	338	265/274	196	207	109	153	145	327	252/273	109	341/383
L14169	152	335	247	193	252	112	153	145/175	339	264	106/109	329
L14170	140/143	338	265/274	196	207	106/109/127	153	145	327/342	252/255/273	109	341/383
L14172	140/146	#N/A	#N/A	196	201/216/225	109	153/156	145/175	324/363	237/252	106/109/118	389
L14173	140/146	338/428	253/265	196	201/216/225	109	153/156	145/175	321/342	237/255	106/118	308/389
L14174	143/146	353	247/274/277	196/205	216/225/273	106/109/127	153/156	145/151/154	336/357	252/255	106	308/383
L14175	140/146	#N/A	#N/A	196/205	216/225/273	106/109/127	153/156	145/151/154	336/357	252/255	106	308/383
L14176	140/143	338	265/274	196	207	106/109	153	145	327	252/255/273	109	341/383
L14177	140/143	338	265/274	196	207	106/109	153	145	327	252/255/273	109	341/383
L14178	140/143	338	265/274	196	207	109	153	145	327/342	252/273	109	341/383
L14180	143/146	338/353	247/274/277	196/205	216/225/273	106/109/127	153/156	145/151/154	336/357	252/255/273	106	308/383
L14182	140/146	#N/A	247/274/277	196/205	216/225/273	106/109/127	153/156	145/151/154	336/357	252/255	106	#N/A
L14183	140/146	338	253/265	196	201/216/225	106/109/127	153/156	145/175	342/363	237/252/255	106/118	308/389
L14184	140/143	338/353	262/265/274	193/196	201/207	109	153/156	145	327/342/345	255/273	106/109	341/383
L14185	143	338/353	262/265/274	193/196	201/207	109	153/156	142/145/148	297/327	252/255	109	308/341/383
L14186	140/143	338	265/274	196	207	109	153	145	327/342	252/273	109	341/383
L14187	143/146	338/353	247/274/277	196/205	216/225/273	106/109/127	153/156	145/151/154	336/357	252/255	106	308/383
L14188	143/146	338/353	247/274/277	196/205	216/225/273	106/109/127	153/156	145/151/154	336/357	252/255	106	308/383
L14189	143/146	338/353	247/274/277	196/205	216/225/273	106/109/127	156	145/151/154	336/357	252/255	106	308/383
L14190	143/146	338/353	247/274/277	196/205	225/273	106/109/127	153/156	145/151/154	336/357	252/255	106	308/383
L14191	140/143	338	265/274	196	207	106/109/127	153	145	327/342	252/273	109	341/383
L14192	143/146	338/353	247/274/277	196/205	216/225/273	106/109/127	153/156	145/151/154	336/357	252/255	106	308/383
L14193	140/143	338	247/265/274	196	207	109	153	145	327	252/273	109	341/383
L14194	143/146	338/353	247/274/277	196/205	216/225/273	106/109/127	153/156	145/151/154	336/357	252/255	106	308/383
L14195	140/146	338/353	265	196	201/216/225	109	153/156	145	324/363	252	106/118	308/389
LA	137/149	377	247/259	184	213	109	153	145	324	255	109	308
LAN1501	140	338	262/265/274	196	189/207	109	153/156	145/148	327/342	252/255	109	308/341/383
LAN1503	140	338	265/274	196	207	109	153	145	327/342	252/273	109	341/383
LAN1504	140	338	265/274	196	207/216/225	106/109	153	145	327/342	252/273	109	341/383
LAN1505	140/146	338/443	253/265	196	201/216/225	109	153/156	145/175	342/363	237/252	106	308/389
LAN1506	140	338	265/274	196	207	106/109	153	145	327/342	252/273	109	341/383
LAN1507	140/143	338/353	262/265	193/196	207	106/109	153	145/148	339/357	273	#N/A	341
LB15101g	140	#N/A	#N/A	196	201/216/225	109	153/156	145/175/181	336/363	252/255	106/118	#N/A
LB15102g	140/146	338/428	253/265	196	201/216/225	109	153/156	145/175	336/363	237/252	106/109	308/389
LB15103m	140	353	247/274/277	196/205	216/225/273	106/109/127	153/156	145/151/154	336/357	252/255	106	#N/A
LB15104p	140/143/146	338/353	247/274/277	196/205	207/216/225/273	106/109/127	153/156	145/151/154	336/357	252/255	106	#N/A
LB15105m	140/146	#N/A	247/274/277	196/205	216/225/273	106/109/127	153/156	145/151/154	336/357	255	106	#N/A
LB15106p	140/146	353	247/274/277	196/205	216/225/273	106/109/127	153/156	145/151/154	336/357	252/255	106	#N/A
LB15107g	140/143	338	265	196	201/216/225	109	153/156	145/175/181	336/363	252/255	106/118	#N/A
LB15108m	146	338/353	247/274/277	196/205	225	106/109/127	153/156	145/151/154	#N/A	252/255	106/109	308
LB15109p	143/146	338/353	247/274/283	196/205	216/225/273	106/109/127	153/156	145/151/154	336/357	252/255	106/109	308/383
LB15110g	140	#N/A	#N/A	196	201/216/225	109	153/156	145/175/181	336/363	252/255	106/118	#N/A
LJ1	140	338	265/274	196	204/207	109	153	145/154/175	327/348	273	106/109	341/383
MAR90_1	140	#N/A	265/274	196	207/225	106/109	153	145/181	327	252/255	106/109	#N/A
MAR90_10	140/143	338	265/274	196	207	109	153	145	327/342	252/273	109	341/383
MAR90_2	140/143	338	265/274	196	207	109	153	145	#N/A	252/273	109	341/383
MAR90_3	140/143	338	265/274	196	207	109	153	145	327/342	252/273	109	341/383
MAR90_4	140	#N/A	#N/A	196	207/225	109	153	145/181	327/342	252/255	106/109	#N/A
MAR90_5	140/143	338	265/274	196	207	109	153	145	327/342	252/273	109	341/383
MAR90_6	140/143	338	265/274	196	207	109	153	145	327/342	252/273	109	341/383
MAR90_7	140/143	338	265/274	196	207	109	153	145	327/342	252/273	109	341/383
MAR90_8	140/143	338	265/274	196	207	109	153	145	327/342	252/273	109	341/383
MAR90_9	140/143	338	265/274	196	207	109	153	145	327/342	252/273	109	341/383
Mauve-1991	140/143	#N/A	#N/A	196	207	106/109/127	153	145	327/342	252/273	109	341/383
Mauve-2010-1	140/143	338	265/274	196	207	109/127	153	145	327/342	252/273	109	341/383
Mauve-2010-3	140/143	#N/A	265/274	196	207	109/127	153	145	327/342	#N/A	109	341/383
Medoc-12-01	143/146	338/353	247/274/283	196/205	216/225/273	106/109/127	153/156	145/151/154	336/357	252/255	106	308/383
Medoc-12-02	143/146	338/353	247/274/283	196/205	216/225/273	106/109/127	#N/A	145/151/154	336/357	252/255	106	308/383
Medoc-12-03	143/146	338/353	247/274/283	196/205	216/225/273	106/109/127	153/156	145/151/154	336/357	252/255	106	308/383
Medoc-12-04	143/146	338/353	247/274/283	196/205	216/225/273	106/109/127	153/156	145/151/154	336/357	252/255	106	308/383
Medoc-12-05	143/146	338/353	247/274/283	196/205	216/225/273	106/109/127	#N/A	#N/A	336/357	252/255	106	308/383
Medoc-12-06	143/146	338/353	247/274/283	196/205	216/225/273	106/109/127	153/156	145/151/154	336/357	252/255	106	308/383
Medoc-12-07	143/146	338/353	247/274/283	196/205	216/225/273	106/109/127	153/156	145/151/154	#N/A	252/255	106	308/383
Medoc-12-08	143/146	338/353	247/274/283	196/205	216/225/273	106/109/127	#N/A	145/151/154	336/357	252/255	106	308/383
Medoc-12-09	143/146	338/353	247/274/283	196/205	216/225/273	106/109/127	153/156	145/151/154	336/357	252/255	106	308/383
Medoc-12-10	143/146	338/353	247/274/283	196/205	216/225/273	106/109/127	153/156	145/151/154	336/357	252/255	106	308/383
Medoc-12-11	143/146	338/353	247/274/283	196/205	216/225/273	106/109/127	153/156	145/151/154	336/357	252/255	106	308/383
Medoc-12-12	143/146	338/353	247/274/283	196/205	216/225/273	106/109/127	153/156	145/151/154	336/357	252/255	106	308/383
Medoc-12-13	#N/A	338/353	247/274/283	196/205	216/225/273	106/109/127	153/156	145/151/154	336/357	252/255	106	308/383
Medoc-12-14	143/146	338/353	247/274/283	196/205	216/225/273	106/109/127	153/156	145/151/154	336/357	252/255	106	308/383
Medoc-12-15	143/146	338/353	247/274/283	196/205	216/225/273	106/109/127	153/156	145/151/154	336/357	252/255	106	308/383
Medoc-12-16	143/146	338/353	247/274/283	196/205	216/225/273	106/109/127	153/156	145/151/154	336/357	252/255	106	308/383
Medoc-12-17	143/146	338/353	247/274/283	196/205	216/225/273	106/109/127	153/156	145/151/154	336/357	252/255	106	308/383
Medoc-12-18	143/146	338/353	247/274/283	196/205	216/225/273	106/109/127	153/156	145/151/154	336/357	252/255	106	308/383
Medoc-12-19	143/146	338/353	247/274/283	196/205	216/225/273	106/109/127	153/156	145/151/154	336/357	252/255	106	308/383
Medoc-12-20	143/146	#N/A	#N/A	196/205	216/225/273	106/109/127	153/156	145/151/154	#N/A	252/255	106	308/383
Medoc-12-mini-01	143/146	338/353	247/274/283	196/205	216/225/273	106/109/127	153/156	145/151/154	336/357	252/255	106	308/383
Medoc-12-mini-02	143/146	338/353	247/274/283	196/205	216/225/273	106/109/127	153/156	145/151/154	336/357	252/255	106	308/383
Medoc-12-mini-03	143/146	338/353	247/274/283	196/205	216/225/273	106/109/127	153/156	145/151/154	336/357	252/255	106	308/383
Medoc-12-mini-04	143/146	#N/A	247/274/283	196/205	216/225/273	106/109/127	153/156	145/151/154	336/357	252/255	106	308/383
Medoc-12-mini-05	143/146	#N/A	#N/A	196/205	216/225/273	106/109/127	153/156	145/151/154	336/357	252/255	106	308/383
Medoc-12-mini-06	143/146	#N/A	#N/A	196/205	216/225/273	106/109/127	153/156	145/151/154	336/357	252/255	106	308/383
Medoc-12-mini-07	143/146	#N/A	#N/A	196/205	216/225/273	106/109/127	153/156	145/151/154	336/357	252/255	106	308/383
Medoc-12-mini-08	143/146	#N/A	247/274/283	196/205	216/225/273	106/109/127	153/156	145/151/154	336/357	252/255	106	308/383
Medoc-12-mini-09	143/146	#N/A	247/274/283	196/205	216/225/273	106/109/127	153/156	145/151/154	336/357	252/255	106	308/383
Medoc-12-mini-12	140/143	338	265/274	196	207	109/112	153	145	327	252/273	109	341/383
Medoc-12-mini-13	143/146	#N/A	#N/A	196/205	216/225/273	106/109/127	153/156	145/151/154	336/357	252/255	106	308/383
Medoc-12-mini-14	143/146	338/353	247/274/283	196/205	216/225/273	106/109/127	153/156	145/151/154	336/357	252/255	106	308/383
Medoc-12-mini-15	143/146	338/353	247/274/283	196/205	216/225/273	106/109/127	153/156	145/151/154	336/357	252/255	106	308/383
Medoc-12-mini-16	143/146	#N/A	#N/A	196/205	216/225/273	106/109/127	153/156	145/151/154	336/357	252/255	106	308/383
Medoc-12-mini-17	143/146	#N/A	247/274/283	196/205	216/225/273	106/109/127	153/156	145/151/154	336/357	252/255	106	308/383
Merlot_329_CM_1	140/143	338	262/265/274	196	189/207	109	153/156	145/148	297/327/342	252/255	106/109	308/341/383
Merlot_329_CM_2	140	#N/A	#N/A	196	189/207/216/225/273	109	153/156	145/154/175	297/327/336/342/357	252/255	106/109	308/341/383
Merlot_329_CM_3	140	#N/A	#N/A	193/196	189/207	106/109	153/156	145/148	297/327/342	252/255	106	#N/A
Merlot_329_CM_5	140/143	#N/A	#N/A	196/205	189/207	106/109	153/156	145/151/154	297/327/342	#N/A	106/109	308/383
Merlot_329_CM_7	140/143	338	262/265/274	196	189/207	109	153/156	145/148	297/327/342	252/255	109	308/341/383
Merlot_329_CM_8	140/143	#N/A	#N/A	196	189/207	109	153/156	145/148	297/327/342	252/255	109	308/341/383
Merlot_329_CM_9	140	#N/A	#N/A	196	189/207	106/109	153/156	145	297/327/342	252/255	106/109	308/383
MLC_296_2014_1	143/146	338/353	247/274/283	196/205	216/222/225	106/109/127	153/156	145/151/154	321/357	252/255	106/109	308/383
MLC_296_2014_10	143/146	338/353	247/274/283	196/205	225/273	106/109/127	153/156	145/175	336/357	237/252	106/118	308/383
MLC_296_2014_15	140/146	#N/A	#N/A	196	225/273	109	153/156	145	321/336	237/252	106/109	308/383
MLC_296_2014_2	143/146	338/353	247/274/289	196/205	216/225/273	106/109/127	153/156	145	321/336	#N/A	109	308/383
MLC_296_2014_3	143/146	338/353	247/274/283	196/205	216/225/273	106/109/127	153/156	145/151/154	336/357	252/255	106	308/383
MLC_296_2014_4	143/146	338/353	247/274/283	196/205	216/225/273	109	153/156	145	336/357	252/255	106/109	308/383
MLC_296_2014_5	143/146	338/353	247/274/289	196/205	216/225/273	106/109/127	153/156	145/151/175	321/336	252/255	106/109	308/383
MLC_296_2014_6	143/146	#N/A	#N/A	196	201/216/225/273	109	153/156	145/175	321/336	237/252	106/109	308/383
MLC_296_2014_7	143/146	338/353	247/274/283	196/205	216/225/273	106/109/127	153/156	145/151/154	336/357	252/255	106/109	308/383
MLC_296_2014_8	143/146	338/353	247/274/289	196/205	216/225/273	106/109/127	153/156	145/151/154	321/336	252/255	106/109	308/383
MLC_296_2014_9	143/146	338/353	247/274/289	196/205	201/216/225/273	106/109/127	153/156	145/175	321/336	237/252	106/109/118	308/383
MRC117b	140	338/353	262/265	193/196/205	216	106/109	153/156	145/148/181	333/342	237/252/273	106	308/341/383
MRC140	140	338/353	262/265	196	207	106/109	153	145/148/154	327	252/273	106/109	341/383
MRC172	140/143	338	265/274	196	207/216/225	106/109	153	145	327	252/273	106/109	341/383
MRC177	140	338/353	262/265	193/196	207/216/225	106/109	153	145/148	348/357	273	106	341/383
MRC178	140	338/353	262/265	193/196	207/216/225	106/109	153	145/148	348/357	273	106	341/383
MRC180b	140/143	338	265/274	196	207	109	153	145	327	252/273	109	341/383
MRC181b	143	338	#N/A	196	207/225	106/109	153	145	327	#N/A	109	#N/A
MRC190b	140/143	338/353	262/265	193/196	207/216/225	106/109/127	153	145/148	348/357	273	106	383
MRC78	143/146	338	265/274	196	207/216/225	106/109/127	153/156	145	327/333	252/273	106/109	#N/A
MRC80	146	338	265/274	196	207/216/225	106/109	153	145	327	#N/A	109	308/383
MRC86	140	338	265/274	193/196	207/216/225	106/109	153	145/148/154	348/357	273	106	341/383
NL002	140	338	265	196	207	109	153	145	327/342	252/273	109	341/383
NL003	140	338	262/265/274	196	189/207	109	153/156	145/148	327/342	252/255	109	308/341/383
NL004	140/143	338	265/274	196	207	109	153	145	327/342	252/273	109	341/383
NL005	140	338	265/274	196	207	109	153	145	327/342	252/273	109	341/383
NL016	140	#N/A	265/274	196	207	109	153	145	327	252/273	109	341/383
NL017	140	338	265/274	196	207	109	153	145	327/342	252/273	109	341/383
NL018	140	338	265/274	196	207	109	153	145	327	252/273	109	341/383
NL019	140	338	265/274	196	207	109	153	145	327	252/273	109	341/383
NL020	140/146	338	253/265	196	216/225	109	153/156	145/181	333/342	237/252	106/118	308/383
NL043	140/146	338	253/265	196	201/216/225	109	153/156	145/175	336/363	237/252	106/118	308/389
NL044	140/146	338/428	253/265	196	201/216/225	109	153/156	145/175	336/363	237/252	106/118	308/389
NL045	140/146	338	253/265	196	201/216/225	109	153/156	145/175	336/363	237/252	106/118	#N/A
NL046	140/146	338/428	253/265	196	201/216/225	109	153/156	145/175	336/363	237/252	106/118	308/389
NL047	143/146	338/353	247/274/277	196/205	216/225/261	106/109/127	153/156	145/151/154	336/357	252/255	106	308/383
NL048	140/146	338/428	253/256	196	201/216/225	109	153/156	145/175	336/363	237/252	106/118	308/389
NL049	140/146	338/428	253/256	196	201/216/225	109	153/156	145/175	336/363	237/252	106/118	308/389
NL050	143/146	338/353	247/274/277	196/205	216/225/261	106/109/127	153/156	145/151/154	336/363	252/255	106	308/383
NL051	140/146	338/428	253/265	196	201/216/225	109	153/156	145/175	336/363	237/252	106/118	308/389
NL053	140/146	338/428	253/265	196	201/216/225	109	153/156	145/175	336/363	237/252	106/118	308/389
NL054	140/146	338/443	253/265	196	201/216/231	109	153/156	145/175	342/363	237/252	106/118	308/389
NL055	140/146	338/443	253/265	196	201/216/231	109	153/156	145/175	342/363	237/252	106/118	308/389
NL057	140/146	338/428	253/265	196	201/216/225	109	153/156	145/175	336/363	237/252	106/118	308/389
NL058	140/146	338/443	253/262/265	196	201/216/231	109	153/156	145/175	342/363	237/252	106/118	308/389
NL059	140/146	#N/A	#N/A	196	201/216/231	109	153/156	145/175	342/363	237/252	106/118	308/389
NL060	140/146	338/428	253/265	196	201/216/225	109	153/156	145/175	336/363	237/252	106/118	308/389
NL061	140/146	338/428	253/265	196	201/216/225	109	153/156	145/175	336/363	237/252	106/118	308/389
NL062	140/146	338/443	253/265	196	201/216/231	109	153/156	145/175	342/363	237/252	106/118	308/389
NL063	140/146	338/443	253/265	196	201/216/231	109	153/156	145/175	342/363	237/252	106/118	308/389
NL064	140	338	265/274	196	189/207	109	153/156	145/148	327/363	252/255	109	308/341/383
NL070	140/146	338/428	253/265	196	201/216/225	109	153/156	145/175	336/363	237/252	106	308/389
NL071	140/146	338/443	253/265	196	201/216/231	109	153/156	145/175	342/363	237/252	106/118	308/389
NL072	140	338/443	265/274	196	207	109	153	145	327	252/273	106/118	308/383
NL073	143/146	338/353	247/274/277	196/205	216/225/273	106/109/127	153/156	145/151/154	336/357	252/255	106	308/383
NL074	140/146	338/443	253/265	196	201/216/225	109	153/156	145/175	342/363	237/252	106/118	308/389
NL082	140/146	338/443	253/265	196	201/231	109	153/156	145/175	342/363	237/252	106/118	308/389
NL083	140/146	#N/A	253/265	196	201/216/231	109	153/156	145/175	342/363	237/252	106/118	308/389
NL084	140/146	338	253/265	196	201/216/231	109	153/156	145/175	342/363	237/252	106/118	308/389
NL085	140/146	338/443	253/265	196	201/216/231	109	153/156	145/175	342/363	237/252	106/118	308/389
NL086	140/146	338/443	253/265	196	201/216/231	109	153/156	145/175	342/363	252	106/118	308/389
NL109	140/146	338/428	253/265	196	201/216/225	109	153/156	145/175	336/363	237/252	106/118	308/389
NL110	140	338	262/265/274	196	207	109	153/156	145/148	327/342	252/255	109	308/341/383
NL111	143/146	338/353	247/274/277	196/205	216/225/261	106/109/127	153/156	145/151/154	336/357	252/255	106	308/383
NL112	143/146	338/353	247/274/277	196/205	216/225/261	106/109/127	153/156	145/151/154	336/357	252/255	106	308/383
NL122	140/146	338/428	253/265	196	201/216/225	109	153/156	145/175	336/363	237/252	106/118	308/389
NL123	143/146	338/353	247/274/277	196/205	216/225/261	106/109/127	153/156	145/151/154	336/357	237/255	106	308/383
NL124	140/146	338/428	253/265	196	201/216/225	109	153/156	145/175	336/363	237/252	106/118	308/389
NL125	143/146	338/353	247/274/277	196/205	216/225/261	106/109/127	153/156	145/151/154	336/357	252/255	106	308/383
NL126	140/146	338	253/265	196	201/216/225	109	153/156	145/175	336/363	237/252	106/118	308/389
NL142	140/146	338/428	253/265	196	201/216/225	109	153/156	145/175	336/363	237/252	106/118	308/389
NL143	140/146	338/428	253/265	196	201/216/225	109	153/156	145/175	336/363	237/252	106/118	308/389
NL144	140/146	338/428	253/265	196	201/216/225	109	153/156	145/175	336/363	237/252	106/118	308/389
NL145	140/146	338/428	253/265	196	#N/A	109	153/156	145/175	#N/A	237/252	106/118	308/389
NL146	140/146	338/428	253/265	196	201/216/225	109	153/156	145/175	336/363	237/252	106/118	308/389
NL172	140/146	338/428	253/265	196	201/216/225	109	153/156	145/175	336/363	237/252	106/118	308/389
NL173	140/146	338/428	253/265	196	201/216/225	109	153/156	145/175	336/363	237/252	106/118	308/389
NL174	140/146	338/428	253/265	196	201/216/225	109	153/156	139/145/175	336/363	237/252	106/118	308/389
NL175	140/143	338	265/274	196	204/207	109	153	145	327/342	252/273	109	341/383
NL176	140/143	338	265/274	196	207	109	153	145	327/342	252/273	109	341/383
NL191	140/143	338	265/274	196	207	109	153	145	327	#N/A	109	341/383
NL192	140/146	338	253/265	196	201/216/225	109	153/156	145/175	336/363	237/255	106/118	308/389
NL193	140/146	338/428	253/265	196	201/216/225	109	153/156	145/175	336/363	237/255	106/118	308/389
NL194	140/146	338/428	253/265	196	201/216/225	109	153/156	145/175	336/363	237/255	106/118	308/389
NL195	140/146	338/428	253/265	196	201/216/225	109	153/156	145/175	336/363	237/255	106/118	308/389
NL221	140/146	338/428	253/265	196	201/216/225	109	153/156	145/175	336/363	237/255	106/118	308/389
NL222	140/146	338/428	253/265	196	201/216/225	109	153/156	145/175	336/363	237/255	106/118	308/389
NL223	140/146	338/428	253/265	196	201/216/225	109	153/156	145/175	336/363	237/255	106/118	308/389
NL224	140/146	#N/A	#N/A	196	201/216/225	109	153/156	145/175	336/363	#N/A	106/118	308/389
NL225	140/146	338/428	253/265	196	201/216/225	109	153/156	145/175	336/363	#N/A	106/118	308/389
NL226	140/146	338/428	253/265	196	201/216/225	109	153/156	145/175	336/363	237/252	106/118	308/389
NL227	140/146	338/428	253/265	196	201/216/225	109	153/156	145/175	336/363	237/252	106/118	308/389
NL228	140/146	338/428	253/265	196	201/216/225	109	153/156	145/175	336/363	237/252	106/118	308/389
NL229	140/146	338/428	253/265	196	201/216/225	109	153/156	145/175	336/363	237/252	106/118	308/389
NL230	140/146	338/428	253/265	196	201/216/225	109	153/156	145/175	363	237/252	106/118	308/389
NL231	140/146	338/428	253/265	196	201/216/225	109	153/156	145/175	336/363	237/252	106/118	308/389
NL232	140/146	338/428	253/265	196	#N/A	109	153/156	145/175	#N/A	237/252	106/118	308/389
NL233	140/146	338/428	253/265	196	201/216/225	109	153/156	145/175	336/363	237/252	106/118	308/389
NL234	140/146	338/428	253/265	196	201/216/225	109	153/156	145/175	336/363	237/252	106/118	308/389
NL235	140/146	338/428	253/265	196	201/216/225	109	153/156	145/175	336/363	237/252	106/118	308/389
NL236	140/146	338/428	253/265	196	201/216/225	#N/A	153/156	145/175	336/363	237/252	106/118	308/389
NL237	140/146	338/428	253/265	196	201/216/225	109	#N/A	145/175	336/363	237/252	106/118	308/389
NL238	140/146	338/428	253/265	196	201/216/225	109	153/156	145/175	336/363	237/252	106/118	308/389
NL239	140/146	338/428	253/265	196	201/216/225	109	153/156	145/175	336/363	237/252	106/118	308/389
NL240	140/146	338/428	253/265	196	201/216/225	109	153/156	145/175	336/363	237/252	106/118	308/389
NL241	140/146	338/428	253/265	196	201/216/225	109	153/156	145/175	336/363	237/252	106/118	308/389
NL242	140/146	338/428	253/265	196	201/216/225	109	153/156	145/175	336/363	237/252	106/118	308/389
NL243	140/146	338/428	253/265	196	201/216/225	109	153/156	#N/A	336/363	237/252	#N/A	#N/A
NL270	140/146	338/428	253/265	196	201/216/225	109	153/156	145/175	336/363	237/252	106/118	308/389
NL271	140/146	338/428	253/265	196	201/216/225	109	153/156	145/175	336/363	237/252	106/118	308/389
NL272	#N/A	338/428	253/265	196	201/216/225	109	153/156	145/175	336/363	237/252	106/118	308/389
NL273	140/146	338/428	253/265	196	216/225	109	153/156	145/181	333/342	237/252	106/118	308/383
NL274	140/146	338/428	253/265	196	201/216/225	109	153/156	145/175	336/363	237/252	106/118	308/389
NL289	140/146	338/428	253/265	196	201	109	153/156	145/175	#N/A	237/252	106/118	308/389
NL290	140/146	338/428	253/265	196	201	109	153/156	145/175	#N/A	237/252	106/118	308/389
NL293	140	338	262/274	196	189/207	109	153/156	145/148	327/342	237/252	109	308/341
NL318	140/146	338	253/265	196	207	109	153	145/175	327/342	237/252	106/109	308/389
NL319	140/146	338/428	253/265	196	201/216/225	109	153/156	145/148/175	336/363	237/252	94/106	308/389
NL321	140/146	338/428	253/265	196	207/216/225	109	153	145/175	327/336/363	237/252	106/109	308/389
NL322	140/146	338/428	253/265	196	201/216/225	109	153/156	145/175	336/363	#N/A	106/109	308/389
NL337	143/146	338/353	247/274/277	196/205	216/225/273	106/109/127	153/156	145/151/154	336/357	252/255	106	308/383
NL338	143/146	338/353	247/274/277	196/205	216/225/273	106/109/127	153/156	145/151/154	336/357	252/255	106	308/383
NL339	143/146	338/353	247/274/277	196/205	207/225/273	106/109/127	153/156	145/151/154	336/357	#N/A	106	308/383
NL340	143/146	338/353	247/274/277	196/205	216/225/273	106/109/127	153/156	145/151/154	336/357	252/255	106	308/383
NL341	146	338/353	247/277	196/205	216/225/273	106/109/127	153	145/151/154	336/357	252/255	106	308/383
NL366	140/146	#N/A	265	193/196	201/207/225	109	153/156	145/148/175	297/342/363	237/252	106/109	308/389
NL367	143/146	338/353	247/274/277	196/205	207/216/225/273	106/109/127	153	145/151/154	285/336/357	255	106/109	308/383
NL368	143/146	338/353	247/274/277	196/205	207/225	106/109/127	153	145/151/154	285	252/255	106/109	308/383
NL369	143/146	338/353	247/274/277	196/205	207/216/225/273	109	153/156	145/151/154	336/357	255	106/109	308/383
NL370	140/143/146	338	253/265	196/205	201/216/225/273	106/109/127	153/156	145/151/154/175	336/342/357/363	252/255	106/118	308/389
NL382	140/146	338/428	253/265	190/196	207/216/225/273	109	153/156	145/181	333/342	237/252	106/118	308/383/440
NL383	143/146	338/353	247/274/277	196/205	207/216/225/273	106/109/127	153/156	145/151/154	336/357	252/255	106	308/383
NL384	143/146	338/353	247/274/277	196/205	207/216/225/273	106/109/127	153/156	145/151/154	336/357	#N/A	106	308/383
NL385	140/143/146	338/353	247/274/277	196/205	207/216/225/273	106/109/127	153/156	145/151/154	#N/A	#N/A	106	308/341/383
NL386	140/143/146	#N/A	253/265	193/196/205	207/216/225/273	109	153/156	145/151/154/181	#N/A	252/255	106	308/383
NL387	143/146	338/353	247/274/277	196/205	207/216/225/273	106/109/127	153/156	145/151/154	336/342/357	252/255	106	308/383
NL412	140/143/146	338/353	247/274/277	196/205	207/216/225/273	106/109/127	153/156	145/151/154	336/357	252/255	106	308/383
NL413	143/146	353	247/274/277	196/205	204/207/225/273	106/109/127	153/156	145/151/154	327/336/357	252/255	106/109	308/383
NL414	143/146	338/353	247/274/277	196/205	216/225/273	106/109/127	153/156	145/151/154	336/357	252/255	106	308/383
NL415	143/146	338/353	247/274/277	196/205	216/225/273	106/109/127	153/156	145/151/154	336/357	252/255	106	308/383
NL416	140/143/146	338/353	247/274/277	196/205	207/216/225/273	106/109/127	153/156	145/151/154	327/336/357	252/255	106	308/383
NL430	143/146	338/353	247/274/277	196/205	207/216/225/273	106/109/127	153/156	145/151/154	336/357	252/255	106	308/383
NL431	143/146	338/353	247/274/277	196/205	216/225/273	106/109/127	153/156	145/151/154	336/357	252/255	106	308/383
NL432	140/143/146	338/353	247/274/277	196/205	216/225/273	106/109/127	153/156	145/151/154	327/336/357	252/255	106/109	308/383
NL433	143/146	338/353	247/274/277	196/205	201/216/225/273	106/109/127	153/156	145/151/154/175	336/357	252/255	106/118	308/383
NL434	143/146	338/353	247/274/277	196/205	216/225/273	106/109/127	153/156	145/151/154	336/357	252/255	106	308/383
NL450	143/146	338/353	247/274/277	196/205	216/225/273	106/109/127	153/156	145/151/154	336/357	252/255	106	308/383
NL451	140/143/146	338/353	247/274/277	196/205	201/216/225/273	106/109/127	153/156	145/151/154	336/357	252/255	106	308/383/389
NL452	140/143	338/353	247/274/277	196/205	201/207/225	106/109/127	153	145/151/154	321/357	252/255	106/109	341/383
NL453	143/146	338/353	247/274/277	196/205	216/225/273	106/109/127	153/156	145/151/154	336/357	252/255	106	308/383
NL454	143/146	338/353	247/274/277	196/205	216/225/273	106/109/127	153/156	145/151/154	336/357	252/255	106	308/383
NL534	140/143/146	#N/A	#N/A	196/205	201/216/225/273	106/109/127	153/156	145/151/154/175	336/342/357/363	237/252	106	308/383/389
NL539	140/146	338/428	253/265	196/205	207/216/225	109	153/156	145/181	333/342	237/252	106/118	308/383/440
NL541	140/146	338/428	253/265	196/205	207/216/225	109	153/156	145/181	327/333/342	237/252	106/118	308/383/440
NL548	140/146	338	253/265	196/205	207/216/225	109	153/156	145/181	333/342	237/252	106/118	308/383/440
NL549	140/146	338/443	253/265	196/205	201/216/225	109	153/156	145	333/342	237/252	106/118	308/383/440
NL550	143/146	338/353	247/274/277	196/205	201/231/273	106/109/127	153/156	145/151/154	342/357/363	255/261/276	106	308/383
NL551	143/146	338/353	247/274/277	196/205	231/273	106/109/127	153/156	145/151/154	357	255/261/276	106	308/383
NL552	143/146	338/353	247/274/277	196/205	216/225/231/273	106/109/127	153/156	145/151/154	357	255/261/276	106	308/383
NL553	#N/A	338/353	247/274/277	196/205	201/216/231	106/109/127	153/156	145/175	342/363	237/252	106/118	308/383
NL554	140/146	#N/A	#N/A	196	201/216/225	109	153/156	145/175	342	#N/A	106	#N/A
NL555	140/143/146	#N/A	247/277	196/205	201/216/225	109	153/156	145/151/154/175	342/357/363	#N/A	106	308/383
NL556	143/146	338/353	247/274/277	196/205	225/231/273	106/109/127	153/156	145/151/154	357	255/261/276	106	308/383
NL557	140/143/146	338/353	247/274/277	196/205	216/231/273	106/109/127	153/156	145/151/154	357	255/261/276	106	308/383
NL558	143/146	338/353	247/277	196/205	207/216/231/273	106/109	153/156	145/151/154	357	255/261/276	106/109	308/383
NL559	143/146	338/353	247/277	196/205	216/225/231/273	106/109	153/156	145/151/154	357	255/261/276	106	308/383
NL561	140/146	338	253/265	196	201/207/216/225	109	153/156	145/175	333/342	#N/A	106/118	308/389
NL562	143/146	#N/A	253/265	196	201/216/225	109	153/156	145/175	342/363	#N/A	106/118	#N/A
NL581	143/146	338/353	247/274/277	196/205	216/225/261	106/109/127	153/156	145/151/154	336/357	252/255	106	308/383
NL582	140/146	338/428	253/265	196	201/216/225	109	153/156	145/175	336/363	237/252	106	308/389
NL583	140/146	338/428	253/265	196	201/216/225	109	153/156	145/175	336/363	#N/A	106/118	308/389
NL584	143/146	338/353	247/274/277	196/205	216/225/273	106/109/127	153/156	145/151/154	336/357	252/255	106	308/383
NL585	140/146	338/443	253/265	196	201/216/225	109	153/156	145/175	342/363	237/252	106	308/389
NL586	140/146	338/428	253/265	196	201/216/225	109	153/156	145/175	336/363	237/252	106/118	308/389
NL587	140/146	338/428	253/265	196/205	225/273	106/109/127	153/156	145/175	336/357/363	237/252	106/118	308/389
NL588	140/146	338	253/265	196	201/216/225	109	153/156	145/175	336/363	237/252	106/118	308/389
NL589	140/146	338	253/265	196	207	109	153/156	139/145/175	327/342	237/252	106/109	308/389
NL590	140/146	338/443	253/265	196	201/231	109	153/156	145/175	342/363	237/252	106/118	308/389
NL6292	140/143/146	#N/A	#N/A	196	207	106/109	153	145/175	327/342	#N/A	109	#N/A
NL6293	140/143	#N/A	#N/A	196	207	106/109	153	145	327/342	#N/A	109	#N/A
NL6295	140/146	338	253/265	196	207/216/225	106/109	153/156	145/175	333/342/363	#N/A	106	#N/A
NL6296	140/146	#N/A	247	196/205	216/225/273	106/109/127	153/156	145/151/154/175	336/357	#N/A	106/118	308
NL6297	143/146	338/353	247/274/277	196/205	207/216/225	106/109/127	153/156	145/151/154	327/333/342	252/255	106	308/383
NL6298	143/146	#N/A	247/274/277	196/205	207/216/225/273	106/109/127	153/156	145/151/154	333/336/357	#N/A	106	308/383
NL6299	143/146	353	247/274/277	196/205	207/216/225/243	106/109/127	153/156	145/151/154	#N/A	252/255	106	308/383
NL6300	143/146	#N/A	247/274/277	196/205	207/216/225/273	106/109	153/156	145/151/154	#N/A	#N/A	106	308/383
NL6319	140	338	253/265/274	196	207/216/225/273	106/109	153/156	145/151/154	#N/A	#N/A	106/109	#N/A
NL6328	140/146	338	253/265	196	201/216/231	109	153/156	145/175	342/363	237/252	106/118	308/389
NL665	143/146	353	247/274/283	196/205	207/216/225/273	106/109/127	153/156	145/151	336/357	252/255	106/109	308/383
NL959	140/143	338	265/274	196	207	109	153	145	327/342	252/273	109	341/383
NL960	140/146	338/428	253/265	196	201/207/225	109	153	145/175	#N/A	237/252	106/109	308/389
NL980	140/143	338	256/274	196	201/207	109	153	145	327/342	237/252	109	341/383
NRRLY12961	140/143	338/353	262/274	193/196	201/207	106/109/127	153/156	145/148	339/348	255	109	308/341
R1	140	#N/A	#N/A	196	201/216/225	109	153/156	145	336/363	237/252	106/109	#N/A
Schopferer 15	140/143	338	265/274	196	207	109	153	145	327	252/273	109	341/383
Schopferer 16	140/143	338	265/274	196	207	109	153	145	327	252/273	109	341/383
SJ12-1	140/143	353	265/274	196/205	189/207/216/225	106/109/127	153	145	#N/A	252	109	#N/A
SJ12-2	137	338	265/274	196	207/225	106/109	153	145	327/342	252/273	109	383
SJ12-3	140/143	338	265/274	196/205	207/216/225	106/109	153	145	327/342	252/273	106/109	341/383
SJ12-4	137	338	265/274	196	207/225	106/109	153	145	327/342	#N/A	109	338/383
SJ12-5	140/143	338	253/274	196	207/216/225	106/109/127	153	145	327/342	252/273	109	383
SJ12-6	140/143	338	265/274	196	207	106/109	153	145	327/342	252/273	109	#N/A
UWOPS 92- 244.4	137/161	329/338	265/274	187/196	207/264	109	153/159	145	285/339	264/273	94/109	323/338/383
UWOPS 92- 255.4	161	329/338	265/274	187/196	207/264	109	153/159	145	285	264/273	94/109	323/338/383
UWOPS 92- 262.3	137/161	329/338	265/274	187/196	207/264	109	153/159	145	285/339	264/273	94/109	323/338/383
UWOPS 92- 297.4	137/161	329/338	265/274	187/196	207/264	109	153/159	145	285	264/273	94/109	323/338/383
UWOPS 92- 298.4	137/161	329/338	265/274	187/196	207/264	109	153/159	145	285/339	264/273	94/109	323/338/383
UWOPS 92- 300.5	140/143	#N/A	#N/A	196	207	106/109	153	145	#N/A	249	94/109	#N/A
UWOPS 94- 239.3	140/146	#N/A	#N/A	196/205	207/216/225	106/109/127	153/156	145/151/154	333	252	106/109	#N/A
UWOPS 94- 263.2	137/140	#N/A	#N/A	196	207/216/225	106/109	153	145	285	249	106/109	#N/A
V1	143/146	#N/A	#N/A	196/205	207/216/225/273	106/109/127	153/156	145/151/154	333/342	252/255	106	308
V2	140/146	338/428	253/265	196	201/216/225	109	153/156	145/154	336/363	237/252	106/109	308/389
VP1501	140	#N/A	#N/A	193/196	201/216	109	153	145	339/357	273	106/109	341
VP1502	140	338/353	262/265	193/196	207/216	109	153	145/148	339/357	273	106	341
VP1503	140	338	262/265/274	196	207	109	153/156	145/148/181	327/342	252/255	106/109	#N/A
VP1504	140/143	338	265/274	196	207	109	153	145	327	252/273	109	341/383
VP1505	140	338	265/274	196	207/225	109	153	145	327	252/255	106/109	#N/A
VP1506	140	338	262/265/274	196	207	109	153/156	145/148	297/327/342	252/255	106/109	#N/A
VP1507	140/143	338	265/274	196	207	109	153	145	327	252/273	109	341/383
VP1508	140/143	338	265/274	196	207	109	153	145/154	327	252/273	109	341/383
VP1509	140/143	338	265/274	196	207	109	153	145	327	252/273	109	341/383
VP1510	140	#N/A	#N/A	196	207	106/109	153	145/181	327	#N/A	106/109	#N/A
VP1511	140/143	338	265/274	196	207	109	153	145	327	252/273	109	341/383
VP1512	140	338	265/274	196	207/225	109	153	145/181	327	252/255	106/109	#N/A
VP1513	140	338	265/274	196	207/225	106/109	153	145/181	327	252/255	106/109	#N/A
VP1514	140/143	338	265/274	196	207	109	153	145	327	252/273	109	341/383
VP1515	140	#N/A	265/274	196	207/225	106/109	153	145/181	327	252/255	106/109	#N/A
VP1517	140	338	265/274	196	201/216/225	109	153/156	145/175/181	336/363	237/252/255	106/118	#N/A
VP1519	140/143	338/413	253/265	196	201/216/225	109	156	145/175	336/363	237/252	106/118	308/389
VP1520	140	338	253/265	196	201/216/225	109	153/156	145/175/181	336/363	237/252/255	106/118	#N/A
VP1522	140	#N/A	265	196	201/225	109	153/156	145/175	336/363	252/255	106/118	#N/A
VP1523	140	338	253/265	196	201/216/225	109	153/156	145/175/181	336/363	252/255	106/118	#N/A
VP1524	140/143	338	265/274	196	207	109	153	145	327	252/273	109	341/383
VP1525	140/143	338	265/274	196	207	109	153	145	327	252/273	109	341/383
VP1526	140/143	338	265/274	196	207	109	153	145	327	252/273	109	341/383
VP1527	140/143	338	265/271	196	207	109	153	145	327	252/273	109	341/383
VP1528	140/146	338	265/274	196/202	207/216/225	106/109	153	145/181	327	252/255	106/109	#N/A
VP1529	140/143	338	265/274	196	207	109	153	145	327	252/273	109	341/383
VP1530	140/143	338	265/274	196	207	109	153	145	327	252/273	109	341/383
VP1531	140	338	265/274	196	207/225	109	153	145/181	327	252/255	106/109	#N/A
VP1532	140	#N/A	#N/A	196	207/225	106/109	153	145/181	327	255	106/109	#N/A
VP1533	140	#N/A	#N/A	196	207/225	109	153/156	145/148/181	297/327/342	255	106/109	#N/A
VP1534	140/143	338	265/274	196	204/207	109	153	145/154	327	252/273	109	341/383
VP1535	140	338	265/274	196	207/225	106/109	153	139/145/181	327	252/255	106/109	#N/A
VP1536	140/143	338	265/274	196	207	109	153	145/154	327	252/273	109	341/383
VP1537	140	338	265/274	196	207/216/222/225	106/109	153/156	145/181	327	252/255	106/109	#N/A
VP1538	140	338	265/274	196	207/216/225	106/109	153/156	145/181	327	252/255	106/109	#N/A
VP1539	140	338	262/265/274	196	189/207	109	153/156	145/148/181	297/327/342	252/255	106/109	#N/A
VP1540	140/143	338	262/265/274	196	189/207	109	153/156	145/148	297/327/342	252/255	109	308/341/383
VP1541	143/146	338/353	247/274/289	196/205	216/225/273	106/109/127	153/156	145/151/154	321	252/255	106	308/383
VP1542	140/146	338	253/265/289	196	201/216/225	109	153/156	145/175	342/363	252/255	106/118	#N/A
VP1543	140/146	338	253/265	196	201/216/225	109	153/156	145/175	342/363	237/252	106/118	308/389
VP1544	140/143	338	262/265/274	196	189/207	109	153/156	145/148	297/327/342	252/255	109	308/341/383
VP1545	140/146	353	247/274/283	196/202/214	216/225/273	106/109/127	153/156	145/151/154	336/357	#N/A	106	#N/A
VP1546	143/146	338/353	247/274/289	196/205	216/225/273	106/109/127	156	145/151/154	321/336	252/255	106	308/383
VP1547	143/146	338/353	247/274/289	196/205	216/225/273	106/109/127	153/156	145/151/154	321/336	252/255	106	308/383
VP1548	140	#N/A	#N/A	196	207/225	109	153/156	145/181	#N/A	252/255	106/109	#N/A
VP1549	143/146	338/353	247/274/277	196/205	216/225/273	106/109/127	153/156	145/151/154	336/357	252/255	106/109	308/383
YJS5302	140	338	265/274	196	207	106/109	153	145	327	252/273	109	341/383
YJS5310	140	338/353	262/265	193/196	216	106/109	153	145/148	348/357	273	#N/A	341/383
YJS5319	140	338	265/274	196	207	106/109	153	145	327	252/273	#N/A	341/383
YJS5320	140	338	265/274	196	207	106/109	#N/A	145	312/327	252/273	#N/A	341/383
YJS5334	140/143	338/353	262/274	196	207	106/109	153/156	145/148	357	273	#N/A	308/341
YJS5340	140	338/353	262/265	193/196	207/216	109	153	145/148	342/357	273	106/109	341/383
YJS5344	143	338/353	262/274	196	207	109	153/156	145/148	357	273	109	308/341
YJS5347	140/143	338	265/274	196	207	109	153	145	327	252/273	109	341/383
YJS5349	143	338/353	262/274	196	207	109	153/156	145/148	357	273	109	308/341
YJS5357	140/143	338	265/274	196	207	109	153	145	327	252/273	109	341/383
YJS5363	140	338/353	262/265/274	193/196	207	106/109/127	153	145/148	339/357	273	#N/A	341
YJS5368	140	338/353	262/265	193/196	207/216	106/109	153	145/148	339/357	273	#N/A	341
YJS5382	140	338	262/265/274	196	189/207	106/109	153/156	145/148	297/333/342	252/255	109	308/341/383
YJS5384	143	338/353	262/274	196	207	109	153/156	145/148	357	273	109	308/341
YJS5385	140/143	338	265/274	196	207	109	153	145/154	327	252/273	109	341/383
YJS5392	143	338	265/271	196	207	109	153	145/154	327/336	252/273	109	#N/A
YJS5396	140/146	338/428	253/265	196/205	216	109	153/156	145/181	333/342	237/252	106/118	308/383/440
YJS5397	140/146	338/428	253/265	196	201/216/225	109	153/156	145/175	321/342	237/252	106/118	308/389
YJS5398	143	338/353	262/274	196	207	106/109	153/156	145/148	342/357	273	109	308/341
YJS5400	140/146	338	253/265	196	201/216/225	106/109	153/156	145/175	342/363	237/252	106	308/389
YJS5402	140	338/353	262/274	196	207	109	153/156	145/148	357	273	109	308/341
YJS5406	140	338/353	262/274	196	207	109	153/156	145/148	357	273	109	308/341
YJS5407	140	338/353	262/265	193/196	207/216	109	153	145/148	348/357	273	106/109	341
YJS5408	137/140	338/353	247/274/277	196/205	216/225/273	106/109/127	153/156	145/151/154	336/357	252/255	106/109	308/383
YJS5413	143	338/353	262/274	196	207	106/109	153/156	145/148	357	273	106	308/341
YJS5416	143	338	265/274	193/196	207	109	153/156	145	327/342	255	106/109	341/383
YJS5417	143	338/353	262/274	196	207	106/109	153/156	145/148	342/357	273	109	308/341
YJS5420	140	338/353	262/265	193/196/205	207	106/109/127	153	145	339/357	273	106	341
YJS5422	140/143	338	265/274	196	207	109	153	145	327	252/273	106/109	341/383
YJS5426	140/143	338	265/274	196	207	103/109	153	145	327	252/273	106/109	341/383
YJS5431	143	338/353	262/274	196	207	109	153/156	145/148	357	273	106/109	308/341
YJS5434	140/143/146	338/353	250/274/277	196/205	216/225	106/109/127	153/156	145/151/154	336/357	252/255	#N/A	308/383
YJS5440	140/143	338	265/274	196	207	109	153	145/154	327	252/273	109	341/383
YJS5445	143/146	338/353	247/274/277	196/205	216/225/273	106/109/127	153/156	145/151/154	336/357	252/255	106	#N/A
YJS5447	140	338	265/274	196	207	109	153	145	327	252/273	109	341/383
YJS5449	140	338	265/274	196	207	106/109	153	145	327/342	252/273	109	341/383
YJS5453	140/143	338	265/274	196	207	106/109	153	145	327	252/273	109	341/383
YJS5454	140/146	338/428	253/265	196	216/225	109	153/156	145/181	333/342	237/252	106	#N/A
YJS5456	140	338	265/274	196	207	106/109	153	145	312/327	252/273	109	341/383
YJS5458	140	338	265/274	196	207	106/109	153	145	327	252/273	109	341/383
YJS5459	143/146	338/353	247/274/277	196/205	216/225/273	106/109/127	153/156	145/151/154	336/357	252/255/273	106/109	308/383
YJS5461	#N/A	338	265/274	196	207	106/109	153	145	312/327	252/273	109	341/383
YJS5463	143	338	265/274	196	207	109	153	145	327	252/273	109	341/383
YJS5469	143/146	338/353	247/274/283	196/205	216/225/273	106/109/127	153/156	145/151/154	336/357	252/255	106	308/383
YJS5473	143/146	338/353	247/274/283	196/205	216/225/273	106/109/127	153/156	145/151/154	336/357	252/255	106/109	308/383
YJS5476	143/146	338/353	247/274/277	196/205	216/225/273	106/109/127	153/156	145/151/154	336/363	252/255	#N/A	#N/A
YJS5478	143/146	338/353	247/274/277	196/205	216/225/273	106/109/127	153/156	145/151/154	336/357	252/255	106/109	308/383
YJS5479	143	338	265/274	196	204/207	106/109	153	145	327	252/273	109	341/383
YJS5485	143	338	265/274	196	204/207	109	153	145	327	252/273	109	341/383
YJS5487	143/146	338/353	247/274	196/205	216/225/273	106/109/127	153/156	145/151/154	336/363	252/255	106	308/383
