# Supplementary material for: Brettanomyces bruxellensis population survey reveals a diploid-triploid complex structured according to substrate of isolation and geographical distribution
Source: Sci Rep. 2018 Mar 7;8:4136. doi: 10.1038/s41598-018-22580-7 (PMC5841430; doi:10.1038/s41598-018-22580-7)
Supplement: Supplementary file 5 — Supplementary Table S4 [file 41598_2018_22580_MOESM5_ESM.xlsx]

## Sheet: Sheet1
Supplementary Table S4. Sufite tolerance assay – growth parameters for 39 strains. Mean values of the growth parameters lag phase, maximal growth rate and maximal OD per strain.
Strain	Lagphase (h) - 0 mg/l	Lagphase (h) - 0.2 mg/l	Lagphase (h) - 0.4 mg/l	Lagphase (h) - 0.6 mg/l	Max. growth rate (division/h) - 0 mg/l	Max. growth rate (division/h) - 0.2 mg/l	Max. growth rate (division/h) - 0.4 mg/l	Max. growth rate (division/h) - 0.6 mg/l	Maximal OD (600nm) - 0 mg/l	Maximal OD (600nm) - 0.2 mg/l	Maximal OD (600nm) - 0.4 mg/l	Maximal OD (600nm) - 0.6 mg/l
AWRI1608	31.3 +/- 16.08	58.6 +/- 29.24	169 +/- 53.74	NaN +/- NA	0.1 +/- 0.022	0.06 +/- 0.01	0.05 +/- 0.005	0 +/- 0	1.9 +/- 0.05	1.8 +/- 0.04	1.7 +/- 0.04	0.1 +/- 0.01
AWRI1677	0.9 +/- 0.88	7 +/- 2.34	133 +/- 48.3	490.5 +/- NA	0.12 +/- 0.013	0.13 +/- 0.004	0.04 +/- 0.016	0 +/- 0.001	2 +/- 0.02	2 +/- 0.04	1.5 +/- 0.46	0.2 +/- 0.03
CDR222	9.8 +/- 4.92	27.7 +/- 10.93	117.8 +/- 46.84	NaN +/- NA	0.12 +/- 0.01	0.08 +/- 0.028	0.04 +/- 0.002	0 +/- 0	1.9 +/- 0	1.9 +/- 0.02	1.9 +/- 0	0.1 +/- 0
GSP1504	11.6 +/- 1.66	41.8 +/- 10.12	99.2 +/- 36.57	235.5 +/- 21.64	0.11 +/- 0.011	0.05 +/- 0.01	0.05 +/- 0.006	0.04 +/- 0.008	2 +/- 0.02	1.9 +/- 0.02	1.9 +/- 0.03	1.1 +/- 0.43
GSP1516	11.1 +/- 3.95	18.2 +/- 5.32	46.1 +/- 11.38	233.2 +/- 40.84	0.13 +/- 0.017	0.1 +/- 0.017	0.06 +/- 0.007	0.03 +/- 0.019	2 +/- 0.04	1.9 +/- 0.02	1.9 +/- 0.04	1 +/- 0.51
GSP1518	10 +/- 0.41	17.9 +/- 1.33	39.6 +/- 12.79	182.3 +/- 43.67	0.13 +/- 0.006	0.08 +/- 0.002	0.05 +/- 0.008	0.03 +/- 0.012	1.9 +/- 0.02	1.9 +/- 0.03	1.8 +/- 0.05	1.4 +/- 0.42
ISA1700	5.5 +/- 0.5	59.5 +/- 39.33	142.2 +/- 96.55	NaN +/- NA	0.14 +/- 0.008	0.07 +/- 0.025	0.04 +/- 0.022	0 +/- 0	2 +/- 0.04	1.8 +/- 0.04	1.3 +/- 0.6	0.1 +/- 0
L0422	17.2 +/- 5.14	40.7 +/- 10.97	255.8 +/- 40.02	NaN +/- NA	0.11 +/- 0.018	0.07 +/- 0.017	0.02 +/- 0.013	0 +/- 0	2 +/- 0.04	1.9 +/- 0.03	0.8 +/- 0.41	0.1 +/- 0
L14183	25.1 +/- 8.01	98.1 +/- 36.59	NaN +/- NA	NaN +/- NA	0.09 +/- 0.02	0.07 +/- 0.02	0 +/- 0	0 +/- 0	1.9 +/- 0.03	1.9 +/- 0.01	0.1 +/- 0.01	0.1 +/- 0
YJS5400	7.4 +/- 2.43	19.8 +/- 2.01	176.2 +/- 34.43	339 +/- NA	0.14 +/- 0.007	0.07 +/- 0.025	0.03 +/- 0.011	0 +/- 0.001	1.9 +/- 0.01	1.4 +/- 0.43	1.3 +/- 0.4	0.2 +/- 0.04
JP258V2013-C7	4.8 +/- 2.17	11.7 +/- 2.62	278.5 +/- 12.66	NaN +/- NA	0.16 +/- 0.02	0.11 +/- 0.01	0.04 +/- 0.022	0 +/- 0	2.1 +/- 0.03	2 +/- 0.01	1.2 +/- 0.55	0.1 +/- 0
JP354V2014-C8	5.8 +/- 2.22	179.6 +/- 79.14	291 +/- NA	NaN +/- NA	0.14 +/- 0.016	0.08 +/- 0.019	0.01 +/- 0.014	0 +/- 0	2.1 +/- 0.02	2 +/- 0.05	0.6 +/- 0.43	0.2 +/- 0.01
UWOPS 92- 244.4	1.2 +/- 0.75	270 +/- NA	NaN +/- NA	NaN +/- NA	0.15 +/- 0.002	0.02 +/- 0.018	0 +/- 0	0 +/- 0	2 +/- 0.02	1 +/- 0.88	0.1 +/- 0	0.1 +/- 0
UWOPS 92- 255.4	1.8 +/- 1.01	203.2 +/- 22.66	NaN +/- NA	NaN +/- NA	0.14 +/- 0.011	0.03 +/- 0.016	0 +/- 0	0 +/- 0	2.1 +/- 0.01	1.4 +/- 0.61	0.1 +/- 0.01	0.2 +/- 0.02
UWOPS 92- 262.3	2.3 +/- 0.6	182.8 +/- 1.02	NaN +/- NA	329 +/- NA	0.14 +/- 0.004	0.02 +/- 0.012	0 +/- 0	0 +/- 0.002	2 +/- 0.04	1.3 +/- 0.57	0.1 +/- 0.01	0.2 +/- 0.07
13EN11C5	8.8 +/- 3.59	19.5 +/- 8.08	106.3 +/- 21.58	123.5 +/- NA	0.14 +/- 0.009	0.11 +/- 0.031	0.04 +/- 0.003	0 +/- 0.002	2 +/- 0.08	1.9 +/- 0.1	2 +/- 0.07	0.2 +/- 0.05
CBS 2499	19.5 +/- 2.12	23.9 +/- 2.62	59.9 +/- 19.3	272.2 +/- 96.7	0.11 +/- 0.002	0.09 +/- 0.011	0.09 +/- 0.007	0.02 +/- 0.013	1.9 +/- 0.07	1.9 +/- 0.07	1.9 +/- 0.05	1 +/- 0.49
DEN6_12_9	88.6 +/- 38.44	69 +/- 34.2	100.7 +/- 61.52	145.2 +/- 40.85	0.09 +/- 0.023	0.08 +/- 0.018	0.08 +/- 0.015	0.05 +/- 0.012	1.9 +/- 0.06	2 +/- 0.04	1.9 +/- 0.04	1.5 +/- 0.36
KOM14106	0 +/- 0	17.8 +/- 6.1	352 +/- NA	NaN +/- NA	0.11 +/- 0.006	0.09 +/- 0.017	0.01 +/- 0.011	0 +/- 0	2.1 +/- 0.04	2.1 +/- 0.06	0.8 +/- 0.65	0.2 +/- 0.01
L02/E2 AZ	12.8 +/- 7.26	40.1 +/- 18.46	362.5 +/- NA	NaN +/- NA	0.12 +/- 0.01	0.09 +/- 0.025	0.01 +/- 0.006	0 +/- 0	2 +/- 0.01	2 +/- 0.05	0.6 +/- 0.45	0.2 +/- 0.02
L0469	121.2 +/- 62.1	112 +/- 53.46	184.7 +/- 17.18	227.5 +/- NA	0.08 +/- 0.032	0.07 +/- 0.034	0.04 +/- 0.005	0.01 +/- 0.01	2 +/- 0.02	2.1 +/- 0.03	2 +/- 0.1	0.7 +/- 0.6
L0611	9.3 +/- 1.59	18.7 +/- 0.93	174 +/- 3.62	360 +/- NA	0.12 +/- 0.015	0.08 +/- 0.008	0.06 +/- 0.009	0.01 +/- 0.015	2 +/- 0.01	1.9 +/- 0.01	1.9 +/- 0.02	0.5 +/- 0.33
L14160	31.3 +/- 13.37	123.7 +/- 40.47	NaN +/- NA	NaN +/- NA	0.09 +/- 0.014	0.06 +/- 0.007	0 +/- 0	0 +/- 0	2 +/- 0.03	2 +/- 0.02	0.1 +/- 0	0.1 +/- 0
L14163	9.9 +/- 4.13	22.5 +/- 10.75	73.6 +/- 28.24	125.1 +/- 15.11	0.12 +/- 0.011	0.1 +/- 0.016	0.06 +/- 0.011	0.04 +/- 0.014	1.9 +/- 0.04	1.8 +/- 0.03	1.8 +/- 0.07	1.5 +/- 0.34
L14168	11.8 +/- 1.38	93.8 +/- 39.63	197.5 +/- 28.99	NaN +/- NA	0.1 +/- 0.003	0.03 +/- 0.007	0.02 +/- 0.011	0 +/- 0	1.7 +/- 0.03	1.3 +/- 0.32	0.8 +/- 0.44	0.1 +/- 0
L14186	17.6 +/- 3.86	79 +/- 52.86	0 +/- NA	0 +/- NA	0.07 +/- 0.009	0.06 +/- 0.008	0 +/- 0	0 +/- 0	1.9 +/- 0.04	1.8 +/- 0.04	0.1 +/- 0.04	0.1 +/- 0.04
CBS 3025	43.2 +/- 27.39	NaN +/- NA	NaN +/- NA	NaN +/- NA	0.09 +/- 0.016	0 +/- 0	0 +/- 0	0 +/- 0	1.9 +/- 0.05	0.1 +/- 0	0.1 +/- 0.01	0.1 +/- 0.01
KOM1449	9.7 +/- 1.3	364.2 +/- 74.51	NaN +/- NA	336.2 +/- 98.18	0.14 +/- 0.003	0.02 +/- 0.01	0 +/- 0	0 +/- 0.001	2.1 +/- 0.01	1.5 +/- 0.68	0.1 +/- 0	0.3 +/- 0.09
B001-14 T28 1	34 +/- 23.38	32 +/- 15.16	36 +/- 16.9	40 +/- 18.5	0.08 +/- 0.023	0.08 +/- 0.026	0.08 +/- 0.028	0.08 +/- 0.021	1.7 +/- 0.13	1.8 +/- 0.07	1.8 +/- 0.15	1.7 +/- 0.09
B001S-14 T49 3	20 +/- 3.41	25.2 +/- 3.23	31 +/- 3.97	35.8 +/- 4.58	0.08 +/- 0.006	0.07 +/- 0.007	0.07 +/- 0.008	0.06 +/- 0.008	1.8 +/- 0.06	1.8 +/- 0.08	1.8 +/- 0.08	1.8 +/- 0.1
13EN11C11	52.9 +/- 24.31	60.8 +/- 21.78	84.9 +/- 33.7	116.5 +/- 40.43	0.07 +/- 0.015	0.06 +/- 0.014	0.06 +/- 0.012	0.03 +/- 0.012	1.8 +/- 0.05	1.8 +/- 0.06	1.8 +/- 0.02	1.3 +/- 0.36
AWRI1499	75 +/- 55.67	56.5 +/- 39.77	91.5 +/- 69.88	110.3 +/- 60.23	0.07 +/- 0.014	0.09 +/- 0.022	0.08 +/- 0.014	0.07 +/- 0.01	1.9 +/- 0.03	2 +/- 0.05	1.9 +/- 0.05	1.9 +/- 0.02
ISA2404	15 +/- 4.27	17.5 +/- 5.07	76.7 +/- 39.07	95.5 +/- 49.4	0.12 +/- 0.015	0.1 +/- 0.011	0.07 +/- 0.011	0.05 +/- 0.026	2 +/- 0.04	2 +/- 0.02	1.8 +/- 0.21	1.3 +/- 0.58
L0417	19.1 +/- 6.5	28.8 +/- 10.16	45.5 +/- 20.17	130 +/- 62.96	0.09 +/- 0.018	0.07 +/- 0.017	0.07 +/- 0.018	0.05 +/- 0.016	1.8 +/- 0.1	1.8 +/- 0.15	1.8 +/- 0.09	1.8 +/- 0.09
L0424	40.2 +/- 22.83	55.6 +/- 30.3	81.4 +/- 47.48	176.8 +/- 64.95	0.08 +/- 0.013	0.06 +/- 0.008	0.05 +/- 0.006	0.04 +/- 0.008	1.8 +/- 0.06	1.8 +/- 0.09	1.8 +/- 0.07	1.7 +/- 0.07
L0516	26.2 +/- 11.46	36.8 +/- 11.45	41.7 +/- 13.26	55.3 +/- 18.46	0.07 +/- 0.011	0.06 +/- 0.01	0.06 +/- 0.01	0.06 +/- 0.007	1.7 +/- 0.05	1.7 +/- 0.02	1.8 +/- 0.11	1.7 +/- 0.04
L14190	75.3 +/- 55.39	80.8 +/- 45.6	86.3 +/- 43.47	96.7 +/- 49.46	0.06 +/- 0.008	0.05 +/- 0.004	0.05 +/- 0.006	0.05 +/- 0.003	1.6 +/- 0.05	1.5 +/- 0.07	1.5 +/- 0.06	1.5 +/- 0.04
LB15109p	58.8 +/- 30	71 +/- 35.99	118.1 +/- 58.11	162.9 +/- 64.17	0.08 +/- 0.029	0.08 +/- 0.023	0.06 +/- 0.018	0.06 +/- 0.021	1.9 +/- 0.15	1.9 +/- 0.08	1.8 +/- 0.08	1.8 +/- 0.05
VP1545	18.4 +/- 5.06	28.9 +/- 8.88	34.8 +/- 10.8	57.6 +/- 8.14	0.1 +/- 0.015	0.08 +/- 0.021	0.08 +/- 0.019	0.05 +/- 0.005	1.8 +/- 0.1	1.9 +/- 0.04	1.8 +/- 0.04	1.8 +/- 0.08
